# Supplementary material for: In-depth analysis of immune cell landscapes reveals differences between lung adenocarcinoma and lung squamous cell carcinoma
Source: Front Oncol. 2024 Jan 25;14:1338634. doi: 10.3389/fonc.2024.1338634 (PMC10850392; doi:10.3389/fonc.2024.1338634)
Supplement: Supplementary file 3 [file Table_1.xlsx]

## Sheet: S1
Table S1. Overview of cell states, and key marker genes.
Key marker genes - The key marker genes for each cell state from the origial Ecotyper paper.
Carcinoma ecotype - Which carcinoma ecotype (CE) the cell state is a member of.
Cell type	Cell state	Key marker genes	Cell state annotation	Carcinoma ecotype
B cells	S01	MS4A1, TCL1A	Classical naïve (S01)	CE10
B cells	S02	FXYD7	Unknown (S02)	CE5
B cells	S03	PPP1R12B	Normal-enriched (S03)	CE6
B cells	S04	IKBKB	Activated (S04)	CE8
B cells	S05	CD53, SASH3	Activated (S05)	CE9
CD4 T cells	S01	CXCR6, CTLA4	Exhausted/effector memory/Treg (S01)	CE9
CD4 T cells	S02	CCR7	Naïve/central memory (S02)	CE10
CD4 T cells	S03	GLYCTK	Unknown (S03)	NA
CD4 T cells	S04	KLF2	Resting (normal-enriched) (S04)	CE6
CD4 T cells	S05	ARHGEF9	Unknown (S05)	NA
CD4 T cells	S06	ANKIB1	Unknown (S06)	CE7
CD4 T cells	S07	LRRC69	Unknown (S07)	CE8
CD8 T cells	S01	BTLA, GZMK	Naïve/central memory (S01)	CE10
CD8 T cells	S02	FCGR3A, LAIR1	Late-stage differentiated effector (S02)	CE3
CD8 T cells	S03	IFNG, GZMB, LAG3	Exhausted/effector memory (S03)	CE9
Dendritic cells	S01	CLEC9A, XCR1	Myeloid cDC1 (S01)	CE10
Dendritic cells	S02	ITGAM, CLEC12A	Myeloid cDC2-B (Inflammatory) (S02)	CE3
Dendritic cells	S03	PRF1, CD274, CD80	Mature immunogenic (S03)	CE9
Dendritic cells	S04	AKAP6	Unknown (S04)	CE4
Dendritic cells	S05	CAV1	Mature (normal-enriched) (S05)	CE6
Dendritic cells	S06	CD207, CD1A	Langerhans-like (S06)	NA
Dendritic cells	S07	CXCL2, CXCL8	Migratory activated (S07)	CE2
Dendritic cells	S08	PDPN	Unknown (S08)	CE1
Endothelial cells	S01	CD36	Normal-enriched (S01)	CE6
Endothelial cells	S02	ANGPTL2, NID2	Tumor-associated/tip cells (S02)	CE1
Endothelial cells	S04	ITGA3	Unknown (S04)	CE8
Endothelial cells	S05	CNKSR1	Myoendothelium-like (S05)	CE4
Epithelial cells	S01	KRT6A	Basal-like (S01)	CE2
Epithelial cells	S02	CITED2	Normal-enriched (S02)	CE6
Epithelial cells	S03	ITGA3	Pro-angiogenic (S03)	CE1
Epithelial cells	S04	GBP1, IRF1	Pro-inflammatory (S04)	CE9
Epithelial cells	S05	AGR2	Unknown (S05)	NA
Epithelial cells	S06	CBX1	Metabolic (S06)	CE8
Fibroblasts	S01	FITM1, CDH15	Myofibroblast-like (S01)	CE4
Fibroblasts	S02	CD34, SPARCL1	CAF2 (normal-enriched) (S02)	CE6
Fibroblasts	S03	POSTN, COL10A1	CAF1 (tumor-associated) (S03)	CE1
Fibroblasts	S04	PUM1, FGFR1OP2	Migratory-like (S04)	CE7
Fibroblasts	S05	PPP1R32	Unknown (S05)	CE8
Fibroblasts	S06	SLC29A4	Unknown (S06)	CE5
Fibroblasts	S08	CA9	Pro-migratory-like (S08)	CE2
Mast cells	S01	CMA1	Normal-enriched (S01)	CE6
Mast cells	S02	NAPSA	Normal-enriched (S02)	NA
Mast cells	S03	GPATCH2	Unknown (S03)	CE8
Mast cells	S04	TPSAB1	Classical (S04)	CE10
Mast cells	S05	ARRB2	Unknown (S05)	CE1
Mast cells	S06	IL1B	Activated (S06)	CE3
Monocytes/Macrophages	S01	CCR2, CLEC10A	Monocytes (S01)	CE10
Monocytes/Macrophages	S02	FABP4, MARCO	Classical M0 (normal-enriched) (S02)	NA
Monocytes/Macrophages	S03	CXCL9, SLAMF8	Classical M1 (S03)	CE9
Monocytes/Macrophages	S04	CD300E, CLEC5A	Classical M2 (S04)	CE3
Monocytes/Macrophages	S05	S1PR1	M2-like (normal-enriched) (S05)	CE6
Monocytes/Macrophages	S06	AEBP1	M2 foam cell-like (S06)	CE1
Monocytes/Macrophages	S07	CHI3L2	M2-like proliferative (S07)	CE2
Monocytes/Macrophages	S08	CDK4	Proliferative (S08)	CE7
Monocytes/Macrophages	S09	DLEC1	Unknown (S09)	CE8
Neutrophils	S01	AZU1	Differentiating (S01)	NA
Neutrophils	S02	CCL23	Activated (normal-enriched) (S02)	CE6
Neutrophils	S03	CLEC12A, SIGLEC5	Classical activated (S03)	CE1
NK cells	S01	PRF1, CD247	Classical (S01)	CE9
NK cells	S02	STX11	Normal-enriched (S02)	NA
NK cells	S03	CD59	Unknown (S03)	CE1
NK cells	S04	VAC14	Unknown (S04)	NA
NK cells	S05	CARNS1	Unknown (S05)	CE5
Plasma cells	S01	CD27	Classical (S01)	CE10
Plasma cells	S02	CXCR4	Unknown (S02)	CE9
Plasma cells	S03	ASCL1	Unknown (S03)	CE5
Plasma cells	S04	DHRS11	Unknown (S04)	NA
Plasma cells	S05	ITGA8	Normal-enriched (S05)	NA
Plasma cells	S06	ING1	Unknown (S06)	CE7

## Sheet: S2
Table S2. Ccell state abundance for TCGA lung cancer samples.
	B.cells.1	B.cells.2	B.cells.3	B.cells.4	B.cells.5	CD4.T.cells.1	CD4.T.cells.2	CD4.T.cells.3	CD4.T.cells.4	CD4.T.cells.5	CD4.T.cells.6	CD4.T.cells.7	CD8.T.cells.1	CD8.T.cells.2	CD8.T.cells.3	Dendritic.cells.1	Dendritic.cells.2	Dendritic.cells.3	Dendritic.cells.4	Dendritic.cells.5	Dendritic.cells.6	Dendritic.cells.7	Dendritic.cells.8	Endothelial.cells.1	Endothelial.cells.2	Endothelial.cells.3	Endothelial.cells.4	Endothelial.cells.5	Epithelial.cells.1	Epithelial.cells.2	Epithelial.cells.3	Epithelial.cells.4	Epithelial.cells.5	Epithelial.cells.6	Fibroblasts.1	Fibroblasts.2	Fibroblasts.3	Fibroblasts.4	Fibroblasts.5	Fibroblasts.6	Fibroblasts.7	Fibroblasts.8	Mast.cells.1	Mast.cells.2	Mast.cells.3	Mast.cells.4	Mast.cells.5	Mast.cells.6	Monocytes.and.Macrophages.1
TCGA.18.3406.01A.01R.0980.07	0.145112	0.111064	0.09101	0.13839	0.143607	0.101077	0.0594658	0.0630308	0.02754	0.0569845	0.189851	0.106537	0.0891506	0.14163	0.158157	0.0472234	0.0292742	0.0828145	0.0134575	0.032511	0.0343148	0.0948887	0.0567013	0.129294	0.366247	0.0817843	0.146472	0.0996115	0.532063	0.102337	0.0686064	0.124484	0.0440757	0.0216458	0.020345	0.0303048	0.0757841	0.186932	0.0325138	0.103758	0.0445794	0.0962382	0.0629865	0.0131758	0.0993902	0.053403	0.236266	0.279572	0.0790727
TCGA.18.3407.01A.01R.0980.07	0.12522	0.178133	0.0619384	0.138087	0.00429618	0.00918127	0.0335105	0.0148261	0.00441488	0.0686623	0.14069	0.0973105	0.069697	0.0691581	0.0331076	0.0032496	1.19e-14	0.0186654	0.0605942	0.0149477	1.19e-14	0.117633	0.113251	0.0224216	0.562307	0.00975958	0.111126	0.0985194	0.578101	0.0359274	0.113019	0.0635875	0.0349564	0.0266787	0.0373561	0.00833769	0.216953	0.10607	0.0749299	0.0483846	1.34e-14	0.212273	0.051189	0.0427359	0.0672919	0.0521295	0.368035	0.131497	0.0123569
TCGA.18.3408.01A.01R.0980.07	0.0211302	0.0291761	0.0435175	0.0779819	0.0572902	0.0492125	0.0235085	2.61e-05	0.0648585	0.01632	0.112054	0.100904	0.0801992	0.0887582	0.0319326	1.05e-14	1.05e-14	0.0582502	0.00555774	0.0362728	0.0743052	0.0431336	0.0405877	0.0649339	0.280368	1.04e-14	0.191961	0.0351761	0.258401	0.0833777	4.96e-05	0.00154921	0.00361087	0.240107	0.0235039	0.00742136	0.00744957	0.187701	8.47e-15	0.0597515	0.00781077	0.0639885	0.0748949	0.0395942	0.179898	0.0983638	0.203474	0.00643128	0.028572
TCGA.18.3409.01A.01R.0980.07	1.02e-14	0.251751	0.18772	0.142087	1.02e-14	0.0063284	5.26e-06	0.0985153	0.153898	0.195044	0.101394	0.0617115	0.00316659	0.261674	0.0536276	1e-14	0.0614661	1e-14	0.109473	0.0423443	0.0362265	0.0364914	0.219405	0.241383	0.491289	0.000363774	0.138785	0.128179	0.125578	0.16128	0.409228	1.1e-14	1.1e-14	0.274607	0.0574578	0.16116	0.251699	0.108526	0.00597304	0.246963	0.00956022	0.0518333	0.153673	0.0713929	0.156597	0.0279636	0.446172	0.0233023	2.26e-08
TCGA.18.3410.01A.01R.0980.07	0.0847818	0.331312	0.0162861	0.0629854	0.109673	0.142688	0.0373545	0.0345693	6.81e-15	0.388156	0.0609725	6.81e-15	0.16879	0.0669127	0.173337	0.097698	0.0241244	0.117686	0.025525	8.06e-15	0.00457934	0.0267601	0.0649777	0.0295347	0.145561	0.0708106	0.245931	0.20931	0.168852	8.91e-15	0.0160247	0.278518	3.97e-05	0.237682	0.049988	0.00021161	0.00433552	0.126759	0.0453116	0.21283	0.138108	0.0937032	0.0781864	0.0336456	0.177994	0.092639	0.148043	0.083911	0.0572235
TCGA.18.3411.01A.01R.0980.07	0.050814	0.0844786	0.013032	0.0827654	4.83e-08	0.0407042	1.33e-14	0.0427919	1.33e-14	1.33e-14	0.0829583	0.0425311	1.61e-14	0.210772	0.115967	1.26e-14	1.26e-14	0.0945472	0.0634989	1.26e-14	0.00303177	0.0736873	0.149814	0.0250018	0.235477	1.18e-14	0.134898	0.0434893	0.368601	9.78e-15	0.0841896	0.0398174	0.00269952	0.316873	0.0103508	0.000527424	0.0566095	0.0725049	0.0177136	0.124767	0.00769871	0.192236	0.00775729	1.28e-14	0.109033	0.0137234	0.271453	0.0189225	8.41e-15
TCGA.18.3412.01A.01R.0980.07	0.0158178	0.120195	0.0262779	0.0688249	0.0218553	0.0190665	0.000860845	0.0654953	4.46e-06	0.0215282	0.085061	0.080556	0.0507834	0.0599172	0.0282656	1.34e-14	1.34e-14	0.00789657	0.0132424	1.34e-14	0.015001	0.0488765	0.0300163	0.00910966	0.177947	1.41e-14	0.161982	0.0574806	0.589923	9.59e-15	9.59e-15	0.0110887	0.024744	0.113354	0.0247085	0.000197523	0.0118716	0.0753422	0.0153736	0.103865	1.12e-14	0.149234	0.0122553	0.0236232	0.114095	0.0594354	0.117365	0.0842607	1.02e-14
TCGA.18.3414.01A.01R.0980.07	0.0442502	0.142383	0.0321231	0.13252	0.0185542	0.0320069	0.000623065	0.0254597	0.0308068	0.107788	0.0947251	0.161014	0.0185263	0.0536578	0.0325007	1.09e-14	1.09e-14	0.0103035	0.0154048	1.09e-14	0.0373195	0.109853	0.111574	0.0729676	0.234224	0.00209699	0.267483	0.089217	0.577069	1.56e-06	0.085136	0.0277835	0.114918	0.0717339	0.0118969	0.00229655	0.0860193	0.0727006	0.0641324	0.23889	0.00146278	0.256125	0.0209455	1.31e-14	0.178972	0.0631393	0.193778	0.108479	0.0129618
TCGA.18.3415.01A.01R.0980.07	0.109051	0.0811106	0.00236034	1.04e-11	0.194059	0.143906	0.0337162	0.0846899	1.47e-14	0.0935455	0.0200573	0.0729541	0.13939	0.0896382	0.328285	0.0161442	1.05e-14	0.118917	0.0417924	1.05e-14	0.00404437	0.0904013	0.111171	0.0336992	0.378147	1.28e-14	0.0731576	0.0506408	0.507438	1.03e-14	0.0824188	0.104895	1.63e-06	0.158182	0.0282541	0.00522072	0.0930781	0.0718987	0.0422644	0.0335533	0.00911832	0.233638	0.0252639	0.00525862	0.125792	0.047711	0.143479	0.125019	0.0223402
TCGA.18.3416.01A.01R.0980.07	0.135954	0.0474159	1.07e-14	0.0611714	0.366303	0.276247	0.100555	0.0237155	1.03e-14	0.0869341	0.0656082	1.03e-14	0.228659	0.104057	0.302079	0.0892387	8.86e-15	0.2633	0.0171073	8.86e-15	0.00115995	0.0169996	0.0107408	0.0148166	0.0444374	0.0873627	0.12727	0.0514846	0.151014	7.03e-15	7.03e-15	0.313311	7.03e-15	0.207276	0.00339323	0.000412255	8.31e-15	0.0525509	0.0422442	0.0288897	0.116155	0.0961546	0.0216981	1.13e-14	0.131229	0.141051	1.13e-14	0.0338495	0.0889386
TCGA.18.3417.01A.01R.1443.07	0.0186148	0.0165088	0.0102243	9.21e-15	0.012143	1.09e-14	1.09e-14	0.042445	0.0135831	0.167422	0.0130968	0.0277491	1.27e-14	0.00420728	0.00020121	0.0010041	1.18e-14	1.08e-05	0.0243428	0.0161644	0.0412514	0.135808	0.197698	0.00415939	0.642481	9.82e-15	0.00526433	0.0417231	0.236056	1.03e-14	0.432662	0.0298928	1.03e-14	0.159479	8.59e-15	0.0221412	0.246561	8.59e-15	0.000912046	0.0555411	8.59e-15	0.215058	0.0353645	1.2e-14	1.2e-14	0.00272943	0.429299	0.059933	7.43e-15
TCGA.18.3419.01A.01R.0980.07	0.0759551	0.100835	1.37e-14	0.186257	0.111608	0.114592	0.0279378	0.104733	1.16e-14	0.0749383	0.167728	1.16e-14	0.0524639	0.100261	0.250489	0.0368343	0.00318629	0.161428	0.00139426	1.27e-14	1.27e-14	0.0513085	0.0338556	1.07e-14	1.07e-14	0.0319156	0.242499	0.0490319	0.28988	8.21e-15	8.21e-15	0.090673	0.0554068	0.0949995	9.14e-15	0.000418188	9.14e-15	0.0983477	0.0423157	0.101917	0.0125111	0.0384746	1.07e-14	1.07e-14	0.106723	0.0208174	1.07e-14	0.10375	0.00182197
TCGA.18.3421.01A.01R.0980.07	0.0246465	0.093708	0.0190052	0.0650494	0.0701367	0.119929	1.98e-08	0.0818529	1.18e-14	0.0707163	0.0809669	0.0466519	0.0297907	0.0231299	0.251098	0.00255624	1.16e-14	0.149389	0.0228412	0.0177567	3.76e-13	0.119854	0.0369975	0.0737425	0.0686782	1.75e-08	0.141025	0.0734957	0.389568	3.07e-10	0.0207014	0.114142	0.0746468	0.101375	0.000242261	0.00324244	0.00024486	0.0756881	0.0262212	0.132127	0.0116427	0.101511	4.33e-13	0.0600953	0.0642453	0.107857	0.146631	0.0610492	7.79e-15
TCGA.18.4083.01A.01R.1100.07	0.0704713	0.271359	0.0178499	0.187005	0.0619486	0.0464412	0.0151957	0.142006	1.33e-14	0.133396	0.192982	0.0677082	0.104774	1.33e-14	0.0852263	0.00295173	1.07e-14	0.0648804	0.0490563	1.07e-14	1.07e-14	0.0142541	0.0611196	0.0379617	0.218824	1.1e-14	0.417575	0.150024	0.301598	0.00217289	0.0341032	0.017196	0.000662462	0.378227	0.0599856	0.00439781	0.120054	0.0864502	0.053557	0.312686	0.00502781	0.20932	0.0856989	0.000382717	0.213547	0.0168348	0.292169	1.35e-14	0.00257892
TCGA.18.4086.01A.01R.1100.07	0.278553	0.160427	1.69e-14	0.0262923	0.0834301	0.0560176	0.0591243	0.0474881	0.0190686	0.0889686	0.0742078	0.0204235	0.120781	0.157744	0.0967777	0.0225865	1.01e-14	0.0598709	0.0313116	1.01e-14	0.0200078	0.0559459	0.09198	0.0766762	0.445272	0.00448794	0.156533	0.0724158	0.592831	4.42e-08	0.0644884	0.018828	0.00472628	0.210137	0.0301296	0.0149045	0.115038	0.0467122	9.41e-05	0.133436	0.0116589	0.35841	0.0139149	1.54e-14	0.168678	0.0641151	0.424114	0.0651336	0.0324649
TCGA.18.4721.01A.01R.1443.07	0.215235	0.0964417	0.0174232	0.0108806	0.303088	0.149387	0.146173	0.0457598	1.23e-14	0.0453947	0.102505	0.0490837	0.175305	0.170337	0.145542	0.0903528	1.18e-14	0.174143	0.0345583	1.18e-14	1.09e-06	0.0440901	0.123328	0.0177076	0.539732	0.0361657	0.105804	0.00977571	0.159681	6.5e-14	0.0107442	0.24043	9.96e-15	0.414322	0.0318963	0.00922668	0.110773	0.0524251	9.68e-15	0.197596	0.0528105	0.105517	0.0147406	0.00184476	0.0694004	0.103449	0.532831	0.0194169	0.10076
TCGA.18.5592.01A.01R.1635.07	0.000849594	0.0652665	1.01e-14	0.0187679	1.01e-14	0.0175543	1.8e-07	0.0842223	1.27e-14	0.0368079	0.0689359	0.0526439	1.28e-14	1.28e-14	0.0672105	9.45e-15	9.45e-15	0.0251071	0.0357018	9.45e-15	9.45e-15	0.0170508	0.0615143	1.03e-14	0.0883748	0.00567292	0.187061	0.0941974	0.411629	8.16e-15	0.0410534	0.0290162	8.16e-15	0.117394	0.0299944	9.24e-15	0.0109659	0.0483232	0.0472184	0.0614956	9.24e-15	0.28135	0.00827106	1.27e-14	0.117001	1.27e-14	0.0437683	1.27e-14	3.54e-05
TCGA.18.5595.01A.01R.1635.07	8.68e-15	0.0282933	0.0021579	0.0415461	8.68e-15	1.08e-14	1.08e-14	0.00103706	0.00812491	0.0095075	0.138163	1.08e-14	8.08e-15	0.00361316	8.08e-15	0.000332369	9.21e-15	9.21e-15	0.0426099	9.21e-15	9.21e-15	0.00311195	0.00803348	0.0200883	0.000965389	0.0115446	0.221967	0.0701809	0.438727	8.5e-15	8.5e-15	0.00100977	8.5e-15	0.102038	0.0197674	9.79e-15	9.79e-15	0.127347	0.0393543	0.0668383	9.79e-15	0.122015	0.0492946	0.0603177	0.208173	1.52e-14	1.52e-14	1.52e-14	6.48e-15
TCGA.21.1070.01A.01R.0692.07	0.335646	0.0466871	0.0519281	0.0463598	0.383961	0.270243	0.159605	0.0643971	1.41e-14	0.0532522	0.0572082	0.0393569	0.278451	0.0986657	0.303203	0.160488	1.03e-14	0.166976	0.0306043	0.00178674	0.000420003	0.144883	0.0392665	6.39e-07	0.295165	0.206529	0.200715	0.0565816	0.519125	1.11e-14	0.0445209	0.315254	0.0901527	1.11e-14	0.0432458	1.34e-14	0.0362547	0.0620015	0.0930313	0.0700771	0.132089	0.346501	0.0346209	0.0298672	0.021095	0.230972	0.103589	0.201932	0.187689
TCGA.21.1071.01A.01R.0692.07	0.00756278	0.261539	1.22e-14	0.113481	0.0194519	0.0206912	0.0038053	0.0661187	1.41e-14	0.0799559	0.234441	0.0873245	0.00586498	0.0249475	0.0710162	1.23e-14	1.23e-14	0.0136697	0.0930634	1.23e-14	0.00805042	0.109775	0.13276	0.0115834	0.368293	1.27e-14	0.267876	0.0690951	0.342663	1.16e-14	0.109223	0.0950842	0.0119991	0.250298	0.0962019	0.00135651	0.0986301	0.222881	0.0199797	0.111721	1.11e-14	0.161129	0.0551497	0.00020804	0.172277	1.27e-11	0.24235	0.0717544	9.63e-15
TCGA.21.1072.01A.01R.0692.07	1.04e-14	0.0503199	1.04e-14	0.255969	1.04e-14	1.28e-14	1.28e-14	0.0385426	1.28e-14	0.0468071	0.186196	0.0282175	1.08e-14	0.0237244	0.0367192	0.00713485	1.01e-14	1.01e-14	0.0282894	1.01e-14	0.00370156	0.0962738	0.102604	2.49e-12	0.198965	1.17e-14	0.271188	0.0122871	0.354769	8.84e-15	0.0782582	8.84e-15	8.84e-15	0.206095	0.0218641	0.00315891	0.0205674	0.157139	0.00635369	0.139092	9.99e-15	0.246924	0.00778001	0.020707	0.39251	1.19e-14	0.0799153	0.0348892	7.47e-15
TCGA.21.1075.01A.01R.0692.07	6.34e-15	0.0166144	6.34e-15	0.0791127	6.34e-15	0.000482653	8.16e-15	0.00107933	8.16e-15	0.00624804	0.117652	0.0130542	0.00455211	0.0106204	5.12e-15	8.76e-15	8.76e-15	0.00327828	0.0212707	8.76e-15	8.76e-15	0.0282814	0.0380162	0.00752953	0.0441734	9.82e-15	0.174404	0.0144001	0.274011	7.57e-15	2.53e-05	7.57e-15	0.00406341	0.162808	0.0183521	7.66e-15	7.66e-15	0.104685	0.00101392	0.0501056	7.66e-15	0.129538	0.0149901	1.02e-14	0.228384	1.02e-14	0.0435434	0.014917	4.64e-15
TCGA.21.1076.01A.02R.0692.07	0.247848	0.140001	0.102023	0.0800678	0.297785	0.142074	0.212398	0.0496572	0.0788283	0.0283808	0.0739743	0.0805172	0.283311	0.261268	0.108648	0.165982	0.11434	0.0258838	0.036717	0.0177851	0.0201977	0.0192226	0.0679899	0.0876624	0.329742	0.36208	0.086095	0.13442	0.362151	0.135686	0.111917	0.334822	4.68e-10	0.0554236	0.0577503	0.0472905	0.187245	0.0497522	0.0325536	0.175649	0.241856	0.165697	0.105848	0.114762	0.00828388	0.291222	0.24969	0.100052	0.157522
TCGA.21.1077.01A.01R.0692.07	0.158866	0.194964	0.00564765	0.0972779	0.115091	0.0143362	0.0315063	0.0764274	1.61e-14	0.104028	0.141308	0.0436761	0.0766514	0.0187258	1.22e-14	0.0278345	0.0126819	1.17e-14	0.0478365	0.0137501	0.0406116	0.0780418	0.0906056	0.0450864	0.324765	0.0119864	0.286096	0.111705	0.54558	0.00724188	0.0998753	0.00381225	1.43e-13	0.246648	0.0132941	0.0178053	0.109935	0.0909129	0.0206556	0.186379	0.00291894	0.313769	0.0532103	0.050476	0.182838	0.0253958	0.322785	0.0722776	0.0505509
TCGA.21.1078.01A.01R.0692.07	7.04e-15	0.00117707	0.00539284	0.0774582	7.04e-15	9.69e-15	9.69e-15	2.43e-05	9.69e-15	9.69e-15	0.0542185	0.0199989	7e-15	0.00218916	7e-15	9.92e-15	9.92e-15	9.92e-15	0.0323359	9.92e-15	6.22e-05	0.000649525	0.00622563	0.0181032	9.63e-15	9.63e-15	0.139634	0.0191096	0.141148	2.97e-08	0.0186104	7.2e-08	0.167066	0.045016	0.00233539	7.41e-15	7.41e-15	0.110543	0.0387402	0.003544	7.41e-15	0.0274378	0.0145572	0.00072481	0.148571	7.56e-13	1.09e-14	1.09e-14	4.77e-15
TCGA.21.1079.01A.01R.0692.07	0.0113054	0.0576953	0.0142017	0.013231	8.31e-15	1.05e-14	1.05e-14	0.0182872	0.0254676	0.0224223	0.0290815	0.0392514	1.03e-14	1.03e-14	1.03e-14	0.00468075	7.54e-15	0.000610004	0.0403401	7.54e-15	0.0183148	0.198501	0.206009	0.024179	0.515168	9.64e-15	0.0288502	0.0666314	0.314337	7.36e-15	0.403065	0.0299783	7.36e-15	0.0148893	0.000305271	0.00869774	0.185089	0.0424933	0.0018206	0.0623178	8.42e-15	0.486176	0.0208765	0.00144243	0.0442637	0.00881025	0.277358	0.068001	6.98e-15
TCGA.21.1080.01A.01R.0692.07	0.0200073	0.00364086	0.0298303	0.224865	1.84e-14	0.0363023	1.46e-14	0.0643343	1.46e-14	1.46e-14	0.14787	0.0684357	0.0369327	1.7e-14	0.153937	0.00333899	1.14e-14	0.0229185	0.00969043	1.14e-14	1.14e-14	0.0436054	0.0345826	0.0324815	0.00856825	1.37e-14	0.269405	0.0573288	0.411063	9.84e-15	0.00422811	0.0637573	0.0199708	0.0435375	0.00816844	1.12e-14	0.00442544	0.117906	0.0825639	0.0738311	1.12e-14	0.198826	0.0103116	0.0388738	0.188195	1.77e-14	1.77e-14	0.0597472	1.09e-14
TCGA.21.1081.01A.01R.0692.07	1.09e-14	0.0788899	0.0357267	0.186437	1.09e-14	1.18e-14	1.18e-14	0.0465014	1.18e-14	0.0154907	0.172234	0.0455534	1.09e-14	0.0307154	1.09e-14	1.08e-14	1.08e-14	1.08e-14	0.0467887	1.08e-14	1.08e-14	0.0458529	0.087589	0.0129221	0.357797	1.18e-14	0.218031	0.0917691	0.550035	9.52e-15	0.081363	9.52e-15	0.0198002	0.0943461	0.0370363	5.77e-07	0.143423	0.0237254	0.145008	0.132161	9.11e-15	0.351594	0.0222837	1.39e-14	0.19133	1.39e-14	0.209556	0.0443965	7.38e-15
TCGA.21.1082.01A.01R.0692.07	0.195502	0.256742	0.0946289	0.086348	0.15904	0.0600689	0.0951865	0.0696618	0.00349856	0.0666181	0.0941434	0.119613	0.179367	0.0331152	0.075235	0.0683454	0.0054087	0.0375289	0.0345586	9.83e-15	9.83e-15	0.0243071	0.0579266	0.0329585	0.180763	0.121769	0.381213	0.193837	0.530735	0.0107968	0.0132726	0.0191914	0.0607487	0.197515	0.057041	0.0103269	0.141155	0.0393605	0.235565	0.222383	0.0197939	0.172683	0.0208565	0.0839836	0.370474	0.0224162	0.169041	0.0801896	0.0778407
TCGA.21.1083.01A.01R.0692.07	0.104278	0.291831	1.19e-14	0.254189	0.046751	0.127351	3.81e-05	0.0570952	1.02e-14	0.125991	0.12209	0.0844972	0.0891248	0.08736	0.337957	0.0344357	1.08e-14	0.185754	0.0581464	1.08e-14	1.08e-14	0.00522323	0.0397983	0.0196419	0.107211	0.0198212	0.407888	0.199136	0.109364	9.95e-15	2.07e-09	0.285016	9.95e-15	0.389462	0.0789649	1.05e-14	0.0608274	0.101741	0.189645	0.222184	0.0289518	0.0846199	0.025945	0.0297296	0.158206	9.61e-06	0.135311	0.0505218	0.0349531
TCGA.21.5782.01A.01R.1635.07	0.0126736	0.167759	0.0149443	0.0140329	0.0501848	0.00341614	0.00215886	0.0223614	1.38e-15	0.0292032	0.00299524	0.00674341	0.0326382	4.11e-15	0.0227609	0.0187615	4.28e-15	6.04e-13	0.0549033	4.28e-15	4.28e-15	0.0203484	0.0320802	0.0777731	0.0119232	0.0322533	0.257801	0.62025	0.493106	8e-12	0.129226	1.02e-14	0.107031	0.158428	0.200015	0.00909985	0.0706744	0.00836964	0.131729	0.400272	0.00151825	0.108324	0.0583008	0.215312	0.21464	0.00783811	0.0245327	0.0430475	0.00949532
TCGA.21.5783.01A.41R.2187.07	1.02e-14	0.113688	0.0169076	0.115892	1.02e-14	1.16e-14	1.16e-14	0.0350972	1.16e-14	0.158053	0.142234	0.0729857	1.13e-14	1.13e-14	1.13e-14	8.83e-15	8.83e-15	8.83e-15	0.0728774	8.83e-15	0.0269866	0.0843359	0.127147	0.0300549	0.440063	1.05e-14	0.352567	0.0298847	0.261234	9.44e-15	0.308835	9.44e-15	9.44e-15	0.265938	0.0226818	0.0189811	0.147397	0.0625846	9.3e-12	0.44923	8.02e-15	0.229243	0.0251318	0.0913995	0.336381	9.27e-15	0.258667	0.00319055	7.16e-15
TCGA.21.5784.01A.01R.1635.07	0.237489	0.0678295	0.201533	4.37e-10	0.209877	0.0412176	0.0522706	0.0580839	0.124332	0.0649	0.0158721	0.112536	0.119606	0.0379185	0.0605885	0.0287027	0.00162944	0.0287569	0.0199157	0.104215	0.0600185	0.061439	0.0734665	0.24662	0.0262926	0.20812	0.0546654	0.317313	0.527929	0.113579	0.065288	0.0330694	0.169145	9.92e-15	0.102475	0.10801	0.0404474	1.13e-14	0.119487	0.0692586	0.0435632	0.114638	0.204005	0.307124	0.0213998	0.16667	0.0769032	0.0816647	0.0867269
TCGA.21.5786.01A.01R.1635.07	0.0666636	0.136301	1.39e-14	0.084264	0.0309737	1.22e-14	0.00089757	0.12592	1.22e-14	0.160804	0.152236	0.0453552	0.00877252	1.69e-14	1.69e-14	0.0124622	1.06e-14	1.06e-14	0.0516227	1.06e-14	1.06e-14	0.0331153	0.0893031	1.16e-14	0.219889	0.0147267	0.321738	0.136343	0.377602	1e-14	0.175393	1e-14	1e-14	0.201203	0.0444133	0.00293987	0.0920363	0.0490432	0.000406148	0.292953	1.02e-14	0.341485	0.0225268	0.00127237	0.224199	1.36e-14	0.228499	0.0125129	0.00628077
TCGA.21.5787.01A.01R.1635.07	0.0749856	0.117356	0.0238046	1.23e-14	0.344658	0.338172	0.028965	0.0189155	0.029096	0.00538667	0.0555917	1.22e-14	0.115995	0.0472251	0.34177	0.0835336	1.38e-14	0.34768	0.0109649	0.00446963	1.38e-14	0.0574084	0.0114633	0.000237578	0.240104	0.128646	0.0387729	0.200804	0.178327	0.0106995	0.0866101	0.233374	0.15292	0.000372242	0.0354557	0.0108121	0.0330256	0.0224803	0.0175669	0.0773805	0.0952249	0.183846	0.0376707	0.0592377	0.0718355	0.134075	0.0219393	0.139792	0.0328253
TCGA.21.A5DI.01A.31R.A26W.07	1.04e-14	0.0300376	0.0205545	0.170482	1.04e-14	5.47e-05	0.00617474	0.0122684	1.05e-14	0.153054	0.0983736	0.0740135	0.0161396	9.72e-15	0.0262779	9.42e-15	9.42e-15	0.00525526	0.0164408	9.42e-15	0.00989107	0.117027	0.0710326	0.00959075	0.0918718	1.05e-14	0.20509	0.0327334	0.477848	8.39e-15	0.189136	0.00224905	8.39e-15	0.0182623	9.13e-15	9.13e-15	0.040249	0.0144747	0.109494	0.0502292	9.13e-15	0.417455	0.0151122	0.00182382	0.132903	1.06e-14	0.0484735	0.0531275	5.48e-15
TCGA.22.0940.01A.01R.0692.07	0.201572	0.110047	0.046193	0.0205536	0.334941	0.369659	0.0607837	0.0399821	0.0207046	0.0591993	0.111383	0.0357891	0.219208	0.110166	0.293098	0.113987	1.22e-14	0.22794	0.0277772	5.67e-05	0.0487625	0.134619	0.139099	0.0513982	0.500424	0.105952	0.0882491	0.0957058	0.325853	0.02669	0.163998	0.338397	0.0333808	0.0726374	0.0571572	0.00900682	0.152744	0.0863703	0.0265252	0.103359	0.101017	0.196389	0.0720132	0.0533877	0.0281778	0.171294	0.340678	0.173351	0.0812804
TCGA.22.0944.01A.01R.0692.07	0.0163206	0.0662248	0.00354759	0.0964236	1.04e-14	1.17e-14	1.17e-14	0.0265985	1.17e-14	0.0369307	0.102558	0.0142629	0.00616487	0.0253579	9.9e-15	0.00173948	9.56e-15	9.56e-15	0.00330406	9.56e-15	0.000676661	0.126418	0.0237387	0.00470357	0.111289	1.26e-14	0.11738	0.0620154	0.622658	9e-15	0.0195868	0.0483693	0.0206664	0.0296485	0.0334488	9.73e-15	0.00190299	0.0410059	0.0105614	0.0610008	9.73e-15	0.38114	1.5e-14	0.0406397	0.11068	0.00364851	0.0488002	0.0968306	6.58e-15
TCGA.22.1000.01A.01R.A32Z.07	0.191837	0.0687925	0.284337	0.000273958	0.369294	0.122631	0.153672	0.0373676	0.116406	0.0710543	1.22e-14	0.0308261	0.294606	0.234111	0.146136	0.165649	0.0772427	0.0298429	0.0468269	0.0469778	0.0778215	0.0672803	0.114962	0.276713	0.26308	0.273332	0.0267143	0.16016	0.365153	0.105321	0.348379	0.0882485	0.0928982	1.11e-14	0.125456	0.181815	0.325491	0.00503031	0.0568718	0.0431295	0.146694	0.0678499	0.160332	0.215952	0.0113858	0.220862	0.202653	0.105176	0.177392
TCGA.22.1002.01A.01R.0692.07	0.213877	0.150242	0.437306	0.00381591	0.0590782	0.00313823	0.0969082	0.0810882	0.249004	0.0439178	0.106212	0.108871	0.116273	0.0082166	0.0753625	0.0244859	0.0140915	0.0282458	0.0146571	0.252438	1.09e-14	0.0457377	0.0714855	0.466053	0.131914	0.166829	0.0492171	0.185987	0.40287	0.388639	0.0898578	0.00961764	0.0763261	0.0212257	0.0779566	0.339791	0.0938207	0.051999	0.0723784	0.153363	0.0263422	0.136215	0.401971	0.242049	0.0267255	0.0734061	0.0807721	0.155104	0.0613313
TCGA.22.1005.01A.01R.0692.07	0.357331	0.0837586	0.0544096	0.0112327	0.323863	0.144341	0.188974	0.114135	0.0542003	0.0849101	0.000732412	0.0457207	0.359594	0.0850419	0.207512	0.452904	1.11e-14	0.0735083	0.001033	0.0718867	0.000974892	0.0424734	0.0454885	0.111436	0.155236	0.410764	0.076552	0.246013	0.0590783	0.1041	0.123889	0.272113	0.368466	1.31e-14	0.0472441	0.131761	0.135454	1.12e-14	0.150562	0.0955388	0.254971	0.0186815	0.12356	0.252137	0.0152168	0.182705	0.184051	0.0148511	0.275722
TCGA.22.1011.01A.01R.0692.07	0.363728	0.10634	0.0712236	0.182401	0.158994	0.093704	0.175263	0.0599264	0.0446855	0.12289	0.285862	0.086057	0.495953	1.33e-14	0.101804	0.238104	1.03e-14	0.0330953	0.0426127	1.03e-14	0.00997347	0.0587559	0.0845098	0.128008	0.286318	0.174478	0.271759	0.101117	0.46055	0.0588813	0.0955822	0.134398	0.109711	0.0821532	0.0395169	0.0761073	0.0417029	0.104859	0.1304	0.12631	0.175853	0.197242	0.118466	1.17e-14	0.0927759	0.191722	0.24912	0.0422599	0.30722
TCGA.22.1012.01A.01R.0692.07	0.120451	0.166891	1.25e-14	0.143204	0.0248637	1.81e-14	0.01811	0.0439636	1.43e-14	0.197754	0.0876705	0.0614424	0.026109	1.61e-14	0.043079	0.00642762	7.15e-15	0.00773842	0.0054442	0.0111027	0.028314	0.0400017	0.0440959	0.0537663	0.115639	1.36e-14	0.290094	0.0621794	0.517351	9.97e-15	0.0355978	0.0055014	0.00960212	0.164343	0.0244393	8.77e-05	0.0198754	0.000100845	0.0510175	0.240866	0.00181332	0.350024	1.43e-14	0.0448802	0.14277	0.0118151	0.111707	0.0749857	0.00529441
TCGA.22.1016.01A.01R.0692.07	0.083455	0.122843	0.532305	0.107045	7.8e-13	1.3e-14	0.0236434	0.119651	0.264669	0.0888464	0.0653365	0.0448834	0.0588309	0.277959	0.00843583	0.0433367	0.162747	1.12e-14	0.0567084	0.156218	1.12e-14	0.115952	0.060231	0.372299	0.0355804	0.258017	0.133048	0.201056	0.26912	0.350092	0.16693	0.114014	0.0724678	0.0273762	0.126878	0.272129	0.0850128	0.0618924	0.0846428	0.175322	0.09335	0.0906194	0.316098	0.16759	0.0815837	0.0993382	0.0563552	0.254866	0.0730518
TCGA.22.1017.01A.01R.0692.07	0.0739941	0.194263	0.0964191	0.029446	0.114595	0.138017	8.2e-12	0.0191036	0.0293969	0.0138221	0.0381056	0.0407529	0.0564277	0.156043	0.221984	0.00516779	1.27e-14	0.101367	0.0941876	0.0526979	0.0200585	0.089481	0.0211511	0.0669329	0.0804447	0.102157	0.112799	0.212196	0.0405169	1.19e-14	0.1536	0.205405	0.31766	0.00881441	0.0367151	2e-13	1.15e-14	0.0893307	0.0670749	0.11822	0.0400933	0.102325	0.0480402	0.255149	0.0895681	0.0923605	0.0863755	0.0775552	1.26e-05
TCGA.22.4591.01A.01R.1201.07	0.0114305	0.066534	1.23e-14	0.174634	1.23e-14	0.0197928	0.000289488	0.063305	0.00540349	0.0476996	0.227893	0.0904287	0.0325566	1.23e-14	0.00945608	1.35e-14	1.35e-14	0.00636165	0.0166915	0.0362185	0.0029347	0.0565348	0.0105102	0.0254033	0.0075044	1.18e-14	0.416834	0.0726479	0.197104	9.79e-15	0.00287708	7.77e-06	0.0651498	0.40619	9.41e-15	9.41e-15	9.41e-15	0.106142	0.0284873	0.162765	9.41e-15	0.074449	0.0497466	0.0529838	0.405407	1.35e-14	0.0385707	1.35e-14	0.00208561
TCGA.22.4593.11A.01R.1820.07	0.0392479	0.0159163	0.659785	9.57e-15	0.194247	0.0752325	0.134237	0.0313825	0.432325	0.024055	1.02e-14	1.02e-14	0.0532062	0.349144	0.056125	0.0855041	0.323531	0.022801	0.0218058	0.282885	0.0132648	0.0237722	0.0236211	0.372629	0.143021	0.361957	0.00791105	0.114482	0.00491714	0.703583	0.0870996	0.0990408	0.10536	9.39e-15	0.0695419	0.416965	0.0246535	0.0159202	0.000960671	0.0438349	0.172428	0.00454098	0.309266	0.172781	6.18e-15	0.122813	0.0428725	0.314338	0.119592
TCGA.22.4593.01A.21R.1820.07	9.95e-15	0.126623	0.0170938	0.0753089	9.95e-15	0.000574069	1.17e-14	0.0534951	0.00707577	0.0817136	0.133471	0.0964571	1.23e-14	1.23e-14	0.00966078	1.1e-14	0.000696886	1.1e-14	0.0356106	1.1e-14	1.1e-14	0.144127	0.149204	0.0620877	0.508042	0.000199958	0.220597	0.109956	0.252491	9.68e-15	0.295592	9.68e-15	9.68e-15	0.339108	0.013913	0.0444809	0.20434	0.067484	0.0459837	0.275186	0.000182442	0.280385	0.0861085	1.14e-14	0.162967	1.14e-14	0.403619	0.0510084	6.68e-15
TCGA.22.4594.01A.01R.1201.07	0.309294	0.194193	0.0274935	0.0755178	0.362349	0.132254	0.243359	0.0593809	1.43e-14	0.00543954	0.0648413	0.101512	0.295987	0.115575	0.121449	0.268654	0.00502554	0.0303194	1.3e-14	0.00884686	0.0513838	0.0230651	0.111293	0.00101831	0.24986	0.18238	0.242256	0.203759	1.07e-14	0.00828119	0.00220436	0.104669	0.204754	0.469922	0.0554843	0.0103107	0.123312	0.103182	0.0349648	0.209281	0.124639	0.00883304	0.0182758	1.23e-14	0.147263	0.124672	0.255555	0.123025	0.216031
TCGA.22.4595.01A.01R.1201.07	0.0863101	0.0843906	0.0401151	0.0525587	0.0971051	0.0971749	0.00639622	0.0860864	1.46e-14	0.0673099	0.12888	0.00230516	0.0996696	0.191535	0.123885	0.0206578	0.00423291	0.0447092	0.0417569	1.12e-14	1.12e-14	0.0537276	0.0843795	0.0450441	0.524379	0.0141598	0.207344	0.0280564	0.511147	1.23e-14	0.131386	0.0255265	0.00581806	0.178089	0.0273951	0.00406338	0.185632	0.0524531	0.0092726	0.188212	0.0232405	0.296493	0.0374982	0.0217366	0.0938719	0.0404125	0.477746	0.0496502	0.027652
TCGA.22.4596.01A.01R.1201.07	0.33968	0.073054	0.138431	0.0421367	0.296739	0.158944	0.266624	0.0222036	0.0659679	0.0547386	0.0369074	0.00210528	0.349207	0.201591	0.115314	0.245939	0.115316	0.039264	0.0576109	0.0721292	0.0934482	0.0724664	0.0859652	0.157671	0.201319	0.417954	0.0536659	0.16939	0.0620049	0.140628	0.30177	0.224798	0.268233	1.27e-14	0.071275	0.134246	0.19726	0.0779705	0.0818307	0.0906279	0.234552	1.06e-14	0.143893	0.198771	0.00348847	0.31291	0.155122	0.140734	0.20879
TCGA.22.4599.01A.01R.1443.07	0.121993	0.0494629	0.000126296	0.0789649	0.267018	0.198445	0.103239	0.0650744	5.06e-08	0.0424093	0.116607	0.0288316	0.143073	0.181504	0.251117	0.0740712	0.00943584	0.240067	0.0856031	9.21e-15	9.21e-15	0.076836	0.0560581	0.0414971	0.24611	0.0562364	0.168109	0.0785665	0.168286	9.17e-15	0.00540778	0.308816	9.17e-15	0.396421	0.0422258	0.00197668	0.0290147	0.0539969	0.0157399	0.191556	0.0979259	0.159226	0.00793539	1.22e-14	0.121497	0.132471	0.203575	0.117406	0.054136
TCGA.22.4601.01A.01R.1443.07	1.33e-14	0.176759	0.0013542	0.0861941	1.33e-14	0.00567451	2.74e-06	0.112074	0.00853696	4.91e-05	0.106625	0.0517052	1.69e-14	1.69e-14	0.026402	1.09e-14	1.09e-14	0.00429793	0.0431284	0.00268521	0.00416991	0.0165166	0.00760612	0.0522286	0.0160774	1.39e-14	0.35873	0.0961645	0.447173	3.86e-08	1.12e-14	0.00884004	0.000652453	0.244546	0.038738	0.00444122	1.08e-14	0.0632929	0.0807468	0.131833	1.08e-14	0.168916	0.0915506	0.0747793	0.287957	9.25e-05	0.00682856	1.69e-14	9.56e-15
TCGA.22.4604.01A.01R.1201.07	0.117947	0.166676	0.0574332	0.0560063	0.279668	0.128647	0.0576816	0.0822027	1.39e-14	0.196122	0.0615561	0.0457145	0.173557	0.268368	0.224956	0.0387986	0.0310569	0.129401	0.022784	3.54e-09	0.0239765	0.00763373	0.132635	0.0878685	0.617799	0.0193414	0.183777	0.0403126	0.379403	9.95e-15	0.222508	0.169284	0.00441858	0.224386	0.0326795	0.0413916	0.248611	0.0358792	0.0103568	0.207717	0.07367	0.298715	0.0523847	1.17e-14	0.0853531	0.0645745	0.508946	0.106838	0.0382116
TCGA.22.4605.01A.21R.2125.07	0.0209893	0.146466	0.436678	0.0161511	0.0580025	1.54e-14	0.0116274	0.056306	0.16349	0.0176188	0.0259691	0.0449638	0.063965	0.232741	2.07e-14	0.0054896	0.0808908	8.24e-15	0.0291093	0.0823421	0.0282373	0.0577579	0.0379418	0.245669	0.212094	0.244337	0.113382	0.184518	0.58156	0.129444	0.142306	1.16e-14	0.131277	0.0134672	0.0419894	0.184248	0.111466	0.00553189	0.0725466	0.105434	0.0443891	0.298248	0.203666	0.23787	0.0446109	0.134138	0.0698063	0.187385	0.0092105
TCGA.22.4607.01A.01R.1201.07	0.0355091	0.0273801	0.0597597	0.104245	1.24e-14	0.0035626	1.57e-14	0.0468407	1.57e-14	0.0539111	0.0713507	0.0263485	1.43e-14	0.060167	0.00834093	1.12e-14	1.12e-14	0.00854667	0.0375893	0.00665694	0.0077199	0.180893	0.0828828	0.00784613	0.418662	0.00179837	0.106419	0.103367	0.399069	1.13e-14	0.109441	0.0645958	0.127585	0.065733	0.0684804	0.00219787	0.0957172	0.0477769	0.0967396	0.0281575	1.1e-14	0.163011	0.0200486	0.0368742	0.0852951	0.0163147	0.21411	0.0860404	8.85e-15
TCGA.22.4609.11A.01R.2125.07	0.136907	0.0140095	0.579094	0.0684453	0.155516	0.0866739	0.115018	0.0258411	0.462956	0.0142635	0.0301279	0.0422701	0.117795	0.142324	0.0969179	0.0966892	0.16668	0.0433526	0.018647	0.343457	0.00928571	0.009028	0.011535	0.476289	0.0130241	0.381379	0.0203748	0.108933	0.00677488	0.826573	9.52e-15	0.0400759	0.125905	9.52e-15	0.0792303	0.410729	9.76e-15	0.0957371	1.06e-05	0.0371587	0.112437	0.0134028	0.311373	0.295392	5.9e-15	0.089684	0.00259482	0.276546	0.106732
TCGA.22.4609.01A.21R.2125.07	0.24667	0.0862045	0.17468	0.0729103	0.292028	0.159442	0.194953	0.0711354	0.0759544	0.125845	0.0564825	0.0158983	0.325503	0.194117	0.148293	0.160865	0.0811008	0.0299825	0.0465474	0.0363845	0.0274573	0.0326924	0.0577073	0.229741	0.367159	0.240325	0.0544839	0.108292	0.522783	0.134726	0.161277	0.110008	0.071207	1.25e-14	0.0420646	0.123327	0.173777	0.0724065	0.00798928	0.126733	0.131327	0.241083	0.151623	0.148666	0.0560075	0.140253	0.157881	0.25385	0.123359
TCGA.22.4613.01A.01R.1443.07	0.258743	0.186183	0.0339181	0.198121	0.252548	0.181096	0.11366	0.0773157	1.47e-14	0.117946	0.11758	0.0500259	0.219401	0.190399	0.208289	0.0833291	0.0154746	0.172005	0.000537396	1.32e-14	1.32e-14	0.00377343	0.0198173	0.0366912	0.0602195	0.0681506	0.297469	0.099763	0.334942	1.12e-14	1.12e-14	0.0702298	1.12e-14	0.303664	0.000432873	0.00183808	0.00094871	0.0293574	0.0405789	0.260561	0.0462144	0.145464	0.0767111	0.00879186	0.180243	0.116719	0.0518364	0.0846602	0.0654223
TCGA.22.5471.11A.01R.1635.07	1.1e-14	0.00804345	0.626831	1.1e-14	0.0259133	1.08e-14	0.0246383	0.0068208	0.591028	0.0135469	1.08e-14	0.0247487	1.4e-14	0.310577	1.4e-14	0.00027038	0.21884	8.83e-15	0.0188073	0.372884	0.00232811	0.000195505	0.013313	0.445534	0.0126918	0.372506	0.00658567	0.155044	0.00262116	0.776553	8.83e-12	0.012615	0.20702	9.79e-15	0.119907	0.396397	1.04e-14	0.0467779	0.0255845	0.0184622	0.0744852	1.04e-14	0.287314	0.337416	6.04e-15	0.104519	4.08e-10	0.200644	0.0465862
TCGA.22.5471.01A.01R.1635.07	0.112346	0.199183	1.29e-14	0.0406657	0.259223	0.168327	0.0392397	0.112566	1.04e-14	0.210353	0.0186564	0.037803	0.197434	0.033385	0.332728	0.0584615	8.04e-15	0.12251	0.0465195	8.04e-15	0.0399061	0.0337205	0.0331907	0.018302	0.0413988	0.0608518	0.250209	0.218046	0.413795	9.44e-15	0.0202365	0.230887	9.44e-15	0.104296	0.0422901	0.00198886	0.0328556	1.05e-14	0.0345979	0.210094	0.0530491	0.275864	0.0115013	0.00297455	0.12512	0.0860482	0.120874	0.023459	0.000934227
TCGA.22.5472.11A.11R.1635.07	0.0120602	0.0198102	0.774448	3.25e-14	0.0511015	0.0537297	0.0649144	0.0186561	0.512623	0.0386582	0.00989803	0.0014192	0.0124638	0.208043	0.0240606	0.0774356	0.23858	0.00988468	0.0296786	0.290151	0.0297748	0.00409579	0.0180691	0.534635	0.0484369	0.241736	0.0206082	0.154584	0.0239915	0.729411	0.0755205	0.0422393	0.128837	1.09e-14	0.0780254	0.553399	0.0503081	0.0872865	0.0102914	0.0150845	0.110592	0.00682033	0.35897	0.295665	5.87e-15	0.138324	0.0753355	0.0957988	0.106021
TCGA.22.5472.01A.01R.1635.07	0.00927265	0.0505319	0.247181	0.0652615	1.47e-14	1.64e-14	1.64e-14	0.0388106	0.109913	0.0340403	0.10349	0.0878085	1.79e-14	0.0921321	1.79e-14	1.32e-14	0.0265065	1.32e-14	0.024939	0.122565	0.0558777	0.0772241	0.0129985	0.199876	0.02134	0.260516	0.116308	0.176642	0.554583	0.110064	0.0172948	0.00118009	0.249458	1.26e-14	0.179326	0.0862344	3.81e-06	0.0554245	0.152472	0.0472883	0.0197497	0.135713	0.0879722	0.291431	0.0258165	0.0711399	0.0140854	0.0317807	0.00237026
TCGA.22.5473.01A.01R.1635.07	1.39e-14	0.075359	1.39e-14	0.117748	0.000515702	1.56e-14	1.56e-14	0.0318383	1.56e-14	0.0536855	0.118571	0.0537009	0.00329747	0.0305279	0.0227741	9.83e-15	9.83e-15	0.0164494	0.0743217	9.83e-15	0.00929535	0.0407503	0.0699266	0.0189386	0.191711	1.37e-14	0.194763	0.094681	0.490496	1.15e-14	0.066592	0.00910659	0.00589949	0.20691	0.0612976	0.0039182	0.0686096	0.0178304	0.0292431	0.159171	1.13e-14	0.250246	0.0453932	0.0234286	0.0976791	1.44e-14	0.172241	0.00428627	9.73e-15
TCGA.22.5474.01A.01R.1635.07	0.360786	0.137029	0.00152506	0.0381357	0.336039	0.30673	0.116381	0.0738755	1.26e-14	0.0711388	0.0556769	0.0358757	0.282977	0.114814	0.240819	0.152727	1.02e-14	0.189361	0.0134275	1.02e-14	0.000538498	3.04e-13	0.037547	0.0536191	0.152366	0.130246	0.272299	0.215497	0.339186	1.15e-14	1.15e-14	0.289535	0.0862355	0.238883	0.102617	0.0106205	0.0208598	0.0563744	0.0531092	0.173885	0.166164	0.1848	0.0371869	1.21e-14	0.143982	0.224251	0.106409	0.0485372	0.177657
TCGA.22.5477.01A.01R.1635.07	1.53e-14	0.201739	0.0429043	0.251617	0.0184891	0.030293	0.0048204	0.0689618	1.4e-14	0.117418	0.260757	0.152504	0.0507492	0.0193391	0.0340581	1.26e-14	1.26e-14	0.0299352	0.0977642	0.002047	1.26e-14	0.00629515	0.0190562	0.043951	0.0168286	1.21e-14	0.481559	0.111069	0.17618	0.0193648	9.65e-15	9.65e-15	0.00259334	0.433885	0.117207	0.00299606	9.67e-15	0.147154	0.0202572	0.18627	9.67e-15	0.0770155	0.0684792	0.047239	0.33623	1.02e-14	0.0444904	0.011272	0.00822327
TCGA.22.5478.11A.11R.1635.07	0.137517	0.0424925	0.486931	0.0434182	0.227598	0.089467	0.119676	0.0369606	0.4526	0.0199059	0.0333719	0.0143752	0.0863376	0.222483	0.0930672	0.117739	0.245377	0.0179085	0.00556076	0.302123	8.93e-15	8.93e-15	0.00548228	0.362874	0.0114497	0.457729	0.0262194	0.130033	0.00337726	0.813442	9.23e-15	0.091908	0.0890062	9.23e-15	0.0634656	0.339266	9.91e-15	0.0922618	0.00376964	0.0194546	0.157219	9.91e-15	0.272254	0.343405	5.97e-15	0.14573	5.97e-15	0.218531	0.108207
TCGA.22.5478.01A.01R.1635.07	0.27456	0.20016	0.0415635	0.200929	0.0766499	1.48e-14	0.0284956	0.0587782	1.48e-14	0.15596	0.193987	0.124282	0.138411	2.37e-14	0.0272216	0.0122823	1.58e-14	0.0149316	0.0577807	2.01e-12	0.0151276	0.0963359	0.121596	0.126166	0.231154	0.0153443	0.273768	0.261254	0.229563	0.043545	0.193015	1.12e-14	0.0533762	0.389452	0.0530474	0.0379605	0.140753	0.0200893	0.0623276	0.368061	0.00248994	0.0939083	0.10668	0.114862	0.190908	1.3e-14	0.330367	0.0237349	0.00743279
TCGA.22.5479.01A.31R.1949.07	0.14378	0.0630829	0.0787474	0.0468857	1.48e-14	0.0268456	0.00257523	0.00786101	1.8e-14	0.0427485	0.03551	0.143338	1.81e-14	0.0299049	0.140499	0.00972553	1.17e-14	0.0406108	0.0324837	1.17e-14	1.17e-14	0.0706185	0.0876902	0.109529	0.12762	0.0356406	0.182803	0.076377	0.53212	1.05e-14	0.0213716	0.0181415	0.00598662	0.201807	0.0333768	0.020056	0.0593603	0.0226375	0.0746851	0.146093	1.18e-14	0.295143	0.0570306	0.126287	0.148476	1.23e-14	0.124449	0.00996204	9.29e-15
TCGA.22.5480.01A.01R.1635.07	0.131313	0.326206	0.00229382	0.0459851	0.241407	0.125847	0.119896	0.0768826	2.36e-07	0.402095	0.088813	0.00555099	0.308896	0.0342237	0.201194	0.138872	1.05e-14	0.125357	0.00355297	0.00526209	0.0662899	0.0418986	0.0363792	0.0880539	0.202105	0.0847346	0.300962	0.147538	0.148212	0.0209004	0.074324	0.369924	1.04e-14	0.212606	0.0698167	9.85e-15	0.0570024	0.130889	0.0880514	0.235388	0.146628	0.0992698	0.071625	0.0463581	0.257679	0.0851228	0.121429	0.0563582	0.105135
TCGA.22.5481.11A.01R.1949.07	0.195849	0.0385834	0.491208	7.99e-06	0.209109	0.0592544	0.120989	0.0516954	0.288954	0.0517679	8.81e-15	0.0260649	0.165208	0.164962	0.0703793	0.116105	0.200468	0.0174341	0.037473	0.290286	0.0255287	3.23e-06	8.95e-15	0.389291	7.25e-15	0.366369	0.020905	0.223435	0.00084643	0.770566	1.02e-14	0.0236999	0.200985	1.02e-14	0.217629	0.370576	9.4e-15	0.018089	0.07583	0.0241633	0.124273	9.4e-15	0.242682	0.27131	4.89e-15	0.144478	4.89e-15	0.0657108	0.119364
TCGA.22.5481.01A.31R.1949.07	0.0749491	0.21756	1.02e-14	0.0426179	0.185752	0.052112	0.0470102	0.0284283	1.14e-14	0.174405	0.037177	0.0124863	0.138502	1.1e-14	0.195731	0.143192	1.12e-14	0.079384	0.0397671	1.12e-14	1.12e-14	1.12e-14	1.12e-14	0.0140157	0.0273734	0.0308882	0.362339	0.0807674	0.00292823	0.00261247	7.08e-15	0.116031	7.08e-15	0.340872	4.7e-07	0.00716595	0.00657808	0.0690872	0.122542	0.195809	0.0632938	0.0147454	0.0134994	1.09e-14	0.150578	0.00339646	0.0951281	0.0163352	0.0501076
TCGA.22.5482.11A.01R.1635.07	0.0205095	0.0345847	0.667247	0.0103274	0.145638	0.0807314	0.11121	0.0258095	0.411144	0.0270916	0.00486468	2.63e-14	0.120277	0.188391	0.128856	0.131843	0.166257	0.0295604	0.0214808	0.356898	0.000858086	9.28e-15	0.0209546	0.516359	0.0123436	0.304427	0.0144121	0.152458	0.00104024	0.829426	0.0541685	0.0184212	0.0969446	9.79e-15	0.104863	0.5695	0.0401441	0.0403905	0.0139339	0.0435055	0.117585	0.0027682	0.383979	0.264804	5.62e-15	0.110741	0.0189358	0.120906	0.117912
TCGA.22.5482.01A.01R.1635.07	0.00668582	0.0717388	9.79e-15	0.0223589	9.79e-15	1.21e-14	1.21e-14	0.0521658	1.21e-14	0.00421004	0.0995524	0.0460226	1.16e-14	0.0152167	0.00428871	7.23e-15	7.23e-15	7.23e-15	0.030059	7.23e-15	0.0264346	0.0679458	0.0841428	0.0112361	0.202504	1.19e-14	0.16582	0.11003	0.554551	8.32e-15	0.120595	8.32e-15	0.00392777	0.0532539	0.0191539	3.04e-05	0.0662516	0.0221453	0.018937	0.117624	9.82e-15	0.477108	0.0143591	0.00892531	0.117762	0.00516657	0.117413	0.0138516	7.96e-15
TCGA.22.5483.11A.11R.1820.07	0.106699	0.0252897	0.494773	1.21e-14	0.226639	0.0342599	0.11245	0.0575005	0.373843	1.03e-14	1.03e-14	0.00661486	0.124237	0.325232	0.0238176	0.0952464	0.236317	2.03e-11	0.025156	0.313269	0.00318904	0.000117824	0.0154042	0.373048	0.0874887	0.361407	0.000953756	0.171794	0.00759674	0.787079	0.0187405	0.0593569	0.127227	9.63e-15	0.0663371	0.389731	0.00148326	0.0402905	1.51e-07	0.0131277	0.156554	0.00806764	0.282592	0.304049	6.25e-15	0.122241	0.0387907	0.217026	0.0824215
TCGA.22.5483.01A.01R.1820.07	1.25e-14	0.251226	0.0161167	0.0629488	0.000571169	0.0421037	0.00891368	0.00581431	0.0178417	0.0429866	0.245204	0.103146	0.00557739	0.0734051	0.112008	1.33e-14	1.33e-14	0.0703806	0.0880185	0.00315281	1.33e-14	0.00458121	0.126129	0.0658019	0.404764	1.16e-14	0.267689	0.117111	0.0372491	1.01e-14	0.135119	0.00492168	0.0381	0.632844	0.155136	0.0131354	0.156535	0.0796754	0.030523	0.330892	2.29e-10	0.0756008	0.0512972	0.00756546	0.143178	0.00202841	0.294889	0.00871414	9.88e-15
TCGA.22.5485.01A.01R.1635.07	0.0107085	0.0533464	0.00950942	0.00304108	9.95e-07	1.32e-14	0.00542885	0.0752969	7.46e-07	0.0166437	0.0635862	0.026135	0.00320809	0.0248191	1.44e-14	1.31e-14	0.00704769	5.51e-13	0.090626	0.00512595	0.0407982	0.0797486	0.0588214	0.066695	0.028006	0.0246044	0.245363	0.0746836	0.386269	0.00296569	0.0532844	0.0062099	0.0196651	0.195808	0.0199515	0.00771105	3.81e-11	0.0274109	0.0153975	0.137255	0.000909795	0.202215	0.083248	0.10712	0.162726	0.0793971	1.65e-14	0.0165342	0.00216679
TCGA.22.5489.11A.01R.1635.07	0.0626212	0.074477	0.607418	0.000296684	0.137295	0.0560481	0.0529644	0.0239276	0.464224	0.0791232	1.07e-14	0.0435802	0.0444392	0.192158	0.101926	0.0672707	0.200062	0.0111709	0.00336511	0.356077	0.00743411	0.00699263	9.94e-15	0.44622	4.22e-06	0.334092	0.0297891	0.189894	0.0204425	0.754995	0.00130258	0.0503035	0.172077	1.07e-14	0.0669578	0.509636	1.07e-14	0.0259615	0.0344996	0.0613515	0.102448	0.0064304	0.324029	0.414409	6.21e-15	0.149143	9.93e-09	0.103004	0.0808697
TCGA.22.5489.01A.01R.1635.07	0.304439	0.239694	0.0431547	1.7e-13	0.249756	0.126491	0.110176	0.0609796	0.0344737	0.38553	0.03008	0.0339303	0.260949	0.128606	0.144884	0.204045	0.0445959	0.0641874	0.0358144	0.00436775	0.0296254	0.0298653	0.122533	0.158969	0.379792	0.187387	0.139763	0.134088	0.188142	0.0788696	0.266632	0.313129	1.13e-14	0.128635	0.111597	0.0776091	0.18043	0.0635949	0.00660318	0.254234	0.149455	0.0928101	0.140479	0.0667303	0.0668128	0.120352	0.282164	0.0599612	0.15153
TCGA.22.5491.11A.01R.1858.07	0.0722617	0.0504723	0.689944	0.00565691	0.120405	0.00194774	0.144196	0.0560159	0.450653	0.0198671	1.12e-14	0.0459358	0.0514868	0.0770232	0.0255041	0.0694626	0.124898	0.0157093	0.011022	0.437096	0.00167331	3e-13	0.0121644	0.418722	0.00443384	0.43432	0.0348736	0.107651	0.00404627	0.830246	8.7e-15	0.0143471	0.135142	8.7e-15	0.108999	0.460761	0.000869228	0.00379412	0.0422604	0.0324314	0.071862	0.00181875	0.343527	0.225348	5.85e-15	0.116456	0.000701893	0.160107	0.0636736
TCGA.22.5491.01A.01R.1635.07	0.0520631	0.129535	0.00836404	0.133529	4.88e-08	0.00370263	1.45e-14	0.0653842	1.45e-14	0.0323178	0.0838086	0.0791912	0.00786662	0.0423958	0.00356749	8.14e-15	8.14e-15	0.00205251	0.00718203	8.14e-15	0.00077513	0.036508	0.00905917	0.0490179	1.02e-14	0.0107486	0.280109	0.154371	0.557686	8.48e-15	8.48e-15	6.83e-05	0.0839296	0.0398651	0.0125729	0.00313914	8.13e-15	0.0368737	0.0160216	0.158002	8.13e-15	0.115734	0.0376526	0.0978182	0.127585	1.36e-14	0.000105323	0.0234138	1.01e-09
TCGA.22.5492.01A.01R.1635.07	0.311397	0.0363258	0.110204	0.0841617	0.399566	0.141099	0.16142	0.033789	4.64e-11	0.0875316	0.163056	0.00890615	0.277141	0.160687	0.156977	0.177736	0.0511456	0.0692204	0.00941202	0.0276693	0.0452421	0.0430167	0.0909942	0.173667	0.225971	0.182876	0.119214	0.0907624	0.334029	0.113401	0.051408	0.154879	0.113675	0.191707	0.0163177	0.0294533	0.0295055	0.120941	0.026119	0.246836	0.132665	0.0793857	0.0992863	0.0993304	0.0845297	0.230125	0.162246	0.19918	0.173556
TCGA.22.A5C4.01A.12R.A27Q.07	0.0155481	0.0351447	0.0184899	0.163744	9.52e-13	0.00288704	1.1e-14	0.0556962	1.1e-14	0.0842999	0.114651	0.149082	1.51e-14	0.0289345	0.0387132	0.0113667	0.000337573	0.0150948	0.0457843	0.00731291	1.1e-14	0.075823	0.0752314	0.0769377	1.05e-14	0.0170274	0.43875	0.201455	0.26252	0.0233757	0.04858	1.05e-14	0.0524777	0.273672	0.0427789	0.012646	0.00642049	0.093477	0.114996	0.210759	8.34e-15	0.182414	0.0825173	0.215667	0.324395	1.11e-14	0.0150771	0.0248628	0.0164726
TCGA.33.4532.01A.01R.1201.07	1.04e-14	0.0772473	1.04e-14	0.174932	1.04e-14	9.91e-15	9.91e-15	0.0291076	9.91e-15	0.0174486	0.0574726	0.0699357	9.85e-15	0.00723839	0.00202857	1.04e-14	1.04e-14	1.04e-14	0.0299622	1.04e-14	1.04e-14	0.0105608	0.0316838	0.00621131	1.09e-14	1.09e-14	0.368781	0.0719681	0.341499	9.1e-15	9.1e-15	9.1e-15	0.0139859	0.188121	0.0490338	8.51e-15	8.51e-15	0.0426494	0.0344337	0.15316	8.51e-15	0.0826622	0.0189273	0.0676419	0.154853	1.34e-14	0.004853	0.01353	7.16e-15
TCGA.33.4533.01A.01R.1201.07	7.22e-15	0.257894	0.0575454	0.0716642	0.00244133	8.07e-15	0.00158808	0.0900298	0.0102871	0.265642	0.0989402	0.132531	0.01121	1.18e-14	0.00643803	9.38e-15	9.38e-15	9.38e-15	0.0822314	0.0324869	0.0636633	0.107506	0.116544	0.200895	0.198913	7.51e-15	0.463432	0.0944575	0.115903	0.0510628	0.251621	8.98e-15	8.98e-15	0.479742	0.0653629	0.0900334	0.088674	0.0366431	0.00213691	0.576334	6.42e-15	0.0573628	0.0993297	0.0203895	0.342515	8.46e-15	0.35463	8.46e-15	6.75e-15
TCGA.33.4538.01A.01R.1201.07	0.0298884	0.0145809	1.47e-14	0.196011	0.00842952	0.0058082	0.00654323	0.0145297	0.0173141	0.0590698	0.182708	0.120079	0.0117065	0.0219401	1.56e-14	0.00308137	1.12e-14	0.0127862	0.0104816	1.12e-14	0.0264255	0.0709372	0.0596628	0.0987996	0.00546122	1.31e-14	0.288198	0.0208802	0.514233	6.84e-06	3.53e-14	0.00459416	0.026289	0.14885	0.000141124	0.00773634	0.00205679	0.101785	0.0252815	0.153339	1.07e-14	0.183389	0.0355456	0.0911417	0.164505	0.0294638	0.0336711	0.0311385	7.92e-15
TCGA.33.4547.01A.01R.1201.07	0.0819448	0.124527	0.128692	0.18878	1.9e-10	0.023667	1.4e-14	0.0356567	0.00469829	0.17087	0.108037	0.0973736	0.0359216	0.0247416	0.0423891	1.17e-14	1.17e-14	0.0239816	0.0496449	0.00838081	0.0564483	0.0791984	0.073834	0.0573944	0.376909	0.0660638	0.227068	0.148062	0.509554	0.0090691	0.179472	0.00286823	0.0665371	0.177219	0.0916342	0.012804	0.154744	0.0697834	0.124832	0.130488	0.00253185	0.239382	0.0541368	0.0850092	0.133807	0.0605915	0.238443	0.0340499	0.0103642
TCGA.33.4566.01A.01R.1443.07	0.0109237	0.0842069	1.07e-14	1.07e-14	0.0832419	0.11855	0.000878886	1.2e-14	1.2e-14	0.0244823	0.00615825	0.0369208	1.12e-14	0.125646	0.318927	0.00211606	1.07e-14	0.219491	0.00248191	1.07e-14	1.07e-14	0.176706	0.0431325	9.67e-15	0.15515	9.67e-15	0.000244092	0.0234284	0.133031	7.62e-15	0.109592	0.318815	0.0100215	7.62e-15	8.39e-15	8.39e-15	0.00698353	0.00538946	8.39e-15	0.0032249	0.0158891	0.222282	0.0258474	1.09e-14	0.011832	1.09e-14	1.09e-14	0.145223	6.38e-15
TCGA.33.4582.01A.01R.1443.07	7.4e-15	0.125812	7.4e-15	8.82e-05	7.4e-15	8.88e-15	8.88e-15	0.0476741	8.88e-15	0.104739	0.108511	0.0180465	7.54e-15	7.54e-15	0.00596283	0.00242426	9.19e-15	9.19e-15	0.0169155	9.19e-15	9.19e-15	0.0802201	0.0290983	0.00234065	0.0375111	9.37e-15	0.220317	0.0828394	0.295225	8.48e-15	2.72e-11	0.0228393	8.48e-15	0.261299	0.0435653	0.0056089	0.00277618	0.097525	0.00212272	0.139055	7.8e-15	0.0570444	0.00180099	1.01e-14	0.186426	1.01e-14	0.00859614	1.01e-14	5.19e-15
TCGA.33.4583.01A.01R.1443.07	0.04479	0.0153519	0.00116488	0.0131936	0.0142627	0.0152599	1e-14	0.0221889	1e-14	1e-14	0.0416461	0.0808823	9.46e-15	0.0327779	0.0450148	0.0110035	9.75e-15	0.0492887	0.0528704	9.75e-15	3.29e-08	0.0378174	0.0309064	9.1e-15	0.0595779	9.1e-15	0.0685258	0.000156889	0.379781	7.12e-15	7.12e-15	0.10814	7.12e-15	0.0368871	0.00464144	7.21e-15	7.21e-15	0.0640211	7.21e-15	0.0395817	7.21e-15	0.138286	0.0163423	0.00926245	0.0745124	1.12e-14	0.0206269	0.0101533	5.75e-15
TCGA.33.4586.01A.01R.1443.07	8.96e-15	0.088266	0.000367049	0.00402495	0.00679861	1.06e-14	0.00323214	0.0122275	1.06e-14	0.0184744	0.113247	0.0183998	9.33e-15	0.0116218	9.33e-15	9.66e-15	9.66e-15	0.00720875	0.0657756	0.00156095	0.0160476	0.0590421	0.0959796	0.0175217	0.122444	1.3e-14	0.150631	0.0185764	0.352189	8.91e-15	0.0764325	8.91e-15	8.91e-15	0.177003	4.29e-10	0.00235945	0.0195598	0.0856142	0.0164592	0.120379	1.02e-14	0.27535	0.00840721	0.083593	0.225217	1.29e-14	0.0884811	0.0192415	7.37e-15
TCGA.33.4587.11A.01R.2125.07	0.108254	0.031737	0.491979	0.0648948	0.141898	0.0778378	0.0995259	0.0593577	0.369339	0.031234	8.51e-15	0.0671527	0.134103	0.202896	0.0504727	0.0912355	0.234094	0.00727442	0.0390046	0.306007	0.0254443	0.0151533	0.0176469	0.447457	7.15e-15	0.344581	0.0612003	0.146762	0.000500852	0.726576	9.39e-15	0.0683178	0.142408	0.00417202	0.100928	0.411413	8.93e-15	0.0660227	0.0459805	0.0495149	0.112741	8.93e-15	0.293745	0.312722	5.52e-15	0.176636	5.52e-15	0.122865	0.103763
TCGA.33.4587.01A.11R.2125.07	7.95e-15	0.158779	0.00953882	0.15871	7.95e-15	9.42e-15	9.42e-15	0.0970846	9.42e-15	0.0604812	0.245151	0.208063	0.00135519	8.76e-15	0.0146588	1.07e-14	1.07e-14	0.00366323	0.0489051	1.07e-14	1.07e-14	0.0133818	0.0285617	0.0355071	0.014555	9.66e-15	0.449793	0.144218	0.0555636	7.97e-15	7.97e-15	0.000393366	7.97e-15	0.459697	0.0871551	9.23e-15	0.0116222	0.131745	0.18663	0.210258	9.23e-15	1.4e-08	0.0356108	1.05e-14	0.304248	1.05e-14	1.05e-14	0.00482916	0.00679207
TCGA.33.4589.01A.01R.1443.07	0.0320399	8.47e-15	8.47e-15	5.75e-08	0.0210091	0.0604183	7.91e-15	0.157021	7.91e-15	7.91e-15	0.0538879	0.0409726	9.16e-15	0.0776273	0.245129	0.00136595	0.00129003	0.0961636	0.00478378	6.84e-15	0.0171565	0.204273	0.0574883	9.68e-08	0.0381066	0.00409963	0.0116387	0.362273	0.353999	5.74e-15	0.0661619	0.253539	5.74e-15	5.74e-15	0.0062356	5.75e-15	5.75e-15	0.0121986	0.000647521	5.75e-15	0.00778224	0.243431	9.7e-15	9.7e-15	0.00763042	0.00183643	9.7e-15	0.112841	5.26e-15
TCGA.33.6737.11A.01R.1820.07	0.00820511	0.00897109	0.731582	8.86e-15	0.0950117	0.0886263	0.139218	0.0234237	0.490463	0.0174304	0.009844	0.0114752	0.108033	0.0667226	0.117169	0.145765	0.111621	0.0398556	0.0273854	0.419458	0.0130637	0.00364965	0.00990782	0.588108	0.0145917	0.285454	0.0237188	0.088127	0.00945022	0.832944	0.0123676	0.0512327	0.0940056	9.64e-15	0.0263184	0.622265	0.00459473	0.0615836	2.83e-05	0.0438571	0.117397	9.24e-15	0.442897	0.245248	6.05e-15	0.114343	0.0386825	0.1583	0.143678
TCGA.33.6737.01A.11R.1820.07	1.47e-14	0.115186	0.124525	1.47e-14	1.47e-14	0.0437975	0.018641	0.0326561	0.0433325	1.23e-14	0.0810975	0.0270428	0.00733096	0.00230327	0.0537389	0.0144127	0.00389	0.0604542	5.57e-10	0.107104	4e-06	0.1159	0.11091	0.112312	0.244213	0.111896	0.0275631	0.290414	0.309248	0.0185986	0.149345	7.8e-10	0.290551	1.15e-14	0.0185851	0.0840648	0.0700816	0.0395232	0.0556319	0.0388767	0.0164381	0.287923	0.124943	0.0722178	0.0119465	0.0285607	0.0365709	0.347058	8.95e-15
TCGA.33.6738.01A.11R.1949.07	0.128595	0.211121	0.00379295	0.101562	0.0564682	1.25e-14	0.0119507	0.114626	0.00029888	0.0754726	0.0696581	7.18e-06	0.00512087	9.19e-15	9.19e-15	0.0139193	0.000491141	1.2e-14	0.0233726	1.2e-14	1.2e-14	0.0689305	1.2e-14	0.0590715	8.17e-06	0.0426213	0.253413	0.200991	0.254437	9.88e-15	9.88e-15	9.88e-15	0.141739	0.248584	0.029711	0.00519916	9.91e-15	0.0460767	0.104993	0.164536	9.91e-15	0.109347	0.0232961	0.0339233	0.258048	0.00981486	2.01e-08	0.00810836	0.00455061
TCGA.33.A4WN.01A.11R.A262.07	0.141366	0.206075	0.0220997	0.127425	0.0341697	1.47e-14	0.0122555	0.00277104	1.47e-14	0.0409716	0.0417124	0.0243528	0.0549802	0.00622402	1.35e-14	0.00723107	1.05e-14	2.3e-06	0.0276711	1.05e-14	0.0100107	0.00424491	0.0141577	0.0348356	0.00844618	1.26e-14	0.280564	0.0689404	0.469399	9.1e-15	9.1e-15	9.1e-15	0.0129246	0.124198	0.0441308	0.000248697	0.00610025	0.050952	0.058376	0.105816	1.86e-05	0.183828	0.0272224	0.0109508	0.262955	0.0158098	0.00118074	0.0271009	0.00062235
TCGA.33.A5GW.01A.11R.A27Q.07	7.73e-15	0.0289994	7.73e-15	0.113372	7.73e-15	9.29e-15	9.29e-15	0.0179609	9.29e-15	0.0735494	0.0343265	0.0338278	5.83e-15	0.00867724	5.83e-15	7.98e-15	7.98e-15	7.98e-15	0.00801346	7.98e-15	0.0103358	0.045999	0.0197857	0.0286039	1.15e-14	1.15e-14	0.212585	0.0753998	0.500486	8.58e-15	8.58e-15	8.58e-15	0.0851525	0.0428104	0.0336677	0.00636109	8.44e-15	0.0502638	0.0417837	0.0400523	8.44e-15	0.117941	0.00972268	0.0269552	0.221456	0.0129802	1.33e-14	0.0099153	5.2e-15
TCGA.33.AAS8.01A.11R.A405.07	0.173904	0.115774	1.04e-14	0.197365	1.04e-14	1.17e-14	0.00705129	0.127151	1.17e-14	0.0337032	0.0403642	0.0899416	0.00942564	0.00197899	1.08e-14	0.00270065	1.08e-14	1.08e-14	0.0356018	1.08e-14	0.0279206	0.0658261	0.0191733	0.0090791	8.16e-15	0.00630918	0.193535	0.375982	0.28413	0.00195623	0.00755048	9.44e-15	0.00131266	0.225172	0.021404	0.00862016	8.4e-15	0.0137264	0.0556025	0.106635	8.4e-15	0.173323	0.0174913	0.0294266	0.236745	1.21e-14	1.21e-14	0.020253	6.3e-15
TCGA.33.AASB.01A.11R.A405.07	6.16e-15	0.106923	0.00151227	0.00082206	6.16e-15	8.21e-15	8.21e-15	0.0804045	8.21e-15	8.21e-15	0.0270071	0.0525274	6.83e-15	0.0027121	6.83e-15	9.9e-15	9.9e-15	9.9e-15	0.0279929	0.0118102	0.00451232	0.051159	9.9e-15	0.000415557	7.28e-15	0.000924253	0.155964	0.412959	0.221025	8.82e-15	0.0246416	8.82e-15	0.180644	0.0300645	0.0539138	7.04e-15	0.00306542	0.0250078	0.0594174	0.15156	7.04e-15	0.138507	8.73e-15	0.0128886	0.230241	8.73e-15	8.73e-15	0.0167316	4.57e-15
TCGA.33.AASD.01A.11R.A405.07	0.0031396	0.117226	7.65e-15	0.11454	7.65e-15	8.38e-15	8.38e-15	0.0786308	8.38e-15	0.0392847	0.0269072	0.0703456	6.77e-15	6.77e-15	0.00774634	0.000111227	7.34e-15	7.34e-15	0.0359305	7.34e-15	7.34e-15	0.0526812	0.0877388	0.000934331	0.0466986	8.84e-15	0.174336	0.170478	0.395646	7.24e-15	0.103875	0.00432228	8.52e-05	0.0962872	0.0156341	8.2e-15	0.0144618	0.0497159	0.0407808	0.047666	8.2e-15	0.389804	0.0225907	0.00260959	0.164162	9.91e-15	0.0209954	0.0202276	0.0031463
TCGA.33.AASI.01A.22R.A405.07	0.347092	0.0407833	1.21e-14	1.21e-14	0.182732	0.0407275	0.0681023	0.0769692	1.14e-14	1.14e-14	0.0365787	0.0397817	0.120712	1.64e-14	0.278122	0.0705556	1.53e-14	0.0931361	0.0306704	1.53e-14	3.41e-05	0.0538058	0.0107551	0.00139315	0.0048108	0.0346505	0.105483	0.238019	0.211655	9.59e-15	0.0839347	0.104168	0.140852	0.00224836	0.00961151	1.02e-14	1.47e-08	0.0205399	0.112012	0.0181281	0.00742586	0.173667	0.00313854	0.0173044	0.109194	0.00545421	0.0184765	0.0097053	0.00910071
TCGA.33.AASJ.01A.11R.A405.07	9.16e-15	0.0296344	9.16e-15	0.131477	9.16e-15	1.02e-14	1.02e-14	0.00598493	1.02e-14	0.0246586	0.0971132	0.0476729	8.62e-15	0.0255089	0.0186367	9.12e-15	9.12e-15	0.00852109	0.0325322	9.12e-15	9.12e-15	0.0043012	9.12e-15	0.00685699	3.75e-09	9.13e-15	0.134771	0.0410712	0.365848	7.25e-15	7.25e-15	0.0153122	7.25e-15	0.0869794	0.0130061	3.92e-05	7.18e-15	0.0298274	0.0278685	0.0857575	7.18e-15	0.104234	9.92e-15	9.92e-15	0.130112	9.92e-15	9.92e-15	0.00473425	4.92e-15
TCGA.33.AASL.01A.11R.A405.07	0.0121675	0.166942	8.36e-15	0.261357	0.0039117	0.00255899	1.12e-14	0.0872955	1.12e-14	0.0897525	0.0756629	0.0987808	0.0438268	0.015073	0.137596	0.00467026	7.54e-15	0.0157773	0.00801747	7.54e-15	9.44e-09	0.0127437	0.00416743	0.00456702	9.73e-15	9.73e-15	0.294545	0.0818035	0.514589	7.22e-15	7.22e-15	0.0791174	0.00148131	0.053665	0.0401607	7.35e-15	7.35e-15	0.0350284	0.0699095	0.129121	0.00122849	0.154891	9.91e-15	0.0769389	0.202242	9.91e-15	9.91e-15	0.00769393	0.000810196
TCGA.34.2596.01A.01R.0851.07	0.388796	0.306869	0.114926	0.0849701	0.0854537	0.0190048	0.120795	0.103157	1.23e-14	0.177255	0.0682804	0.17758	0.371089	0.0748705	1.75e-14	0.0574642	1.03e-14	0.0651328	0.0557967	1.03e-14	1.03e-14	0.0452504	0.0573406	0.265111	0.110305	0.011396	0.369253	0.171141	0.287047	0.0392978	0.046178	0.00776826	0.00536669	0.484408	0.062416	0.0635652	0.027979	0.072702	0.0218269	0.373272	0.015848	0.18126	0.251025	0.0212723	0.298898	0.0200235	0.120177	0.029971	0.106028
TCGA.34.2600.01A.01R.0851.07	1.01e-14	0.127324	0.0204604	0.289323	1.01e-14	0.000689293	0.00269287	0.0346844	8.99e-15	0.0588175	0.0452778	0.0867572	1.1e-14	1.1e-14	1.1e-14	9.12e-15	9.12e-15	9.12e-15	0.0380498	0.0165778	0.00650598	9.12e-15	0.00883073	0.0782063	1.09e-14	1.09e-14	0.391288	0.12302	0.422765	0.0620776	8.48e-15	8.48e-15	0.0277031	0.11122	0.0654637	0.00119933	8.76e-15	0.0485679	0.155865	0.164241	8.76e-15	0.0547524	0.103828	0.0461057	0.319639	9.67e-07	1.46e-14	0.0648154	6.87e-15
TCGA.34.2608.01A.02R.0851.07	0.269956	0.107579	0.184246	0.00731366	0.256332	0.098474	0.135075	0.0478714	0.0914664	0.0713712	0.0107699	0.0650798	0.35782	0.240662	0.0474314	0.108832	0.0733868	8.57e-15	0.0425128	0.0316211	0.0572505	0.047876	0.122493	0.221907	0.37719	0.248253	0.0432974	0.109352	0.416988	0.106786	0.344564	0.014638	0.0939524	0.0230717	0.0428505	0.165655	0.304185	0.0351382	0.0189837	0.107961	0.0836843	0.13761	0.173807	0.252979	0.00888329	0.163745	0.274118	0.0664041	0.167845
TCGA.34.5231.01A.21R.1820.07	0.0669036	0.0878366	0.0639629	0.225645	0.122625	0.0486737	0.013535	0.30398	9.78e-15	0.183848	0.138662	0.024078	0.119095	0.000821682	0.143545	0.0394953	0.00550955	0.0201258	0.0266669	9.68e-15	0.0219241	0.110481	0.0122869	0.059256	0.0441524	0.00372676	0.433716	0.220903	0.318178	9.53e-15	9.53e-15	0.100978	8.7e-08	0.223338	0.124518	9.07e-15	0.0218522	0.0740136	0.053253	0.336175	9.07e-15	0.197653	0.0285559	0.0318095	0.304514	0.0177927	0.0390586	0.0261116	0.008731
TCGA.34.5232.01A.21R.1820.07	0.491239	0.102054	0.014334	0.0524189	0.314456	0.162748	0.303874	0.0695331	1.18e-14	0.0691008	0.0904388	0.0638526	0.548276	0.0767959	0.0868178	0.251374	9.51e-15	0.0260383	9.51e-15	9.51e-15	0.0927616	0.0305291	0.0137808	0.0407382	1.34e-14	0.270715	0.290937	0.164965	0.54271	1.09e-14	1.09e-14	0.208063	0.0833607	0.049354	0.0138816	0.00767609	0.0035534	0.0711997	0.165307	0.0599503	0.208781	0.167369	0.0493921	0.157554	0.113611	0.322664	1.51e-14	0.0648692	0.371845
TCGA.34.5234.01A.01R.1635.07	0.222763	0.0921022	0.163236	0.0405457	0.290321	0.115213	0.157319	0.0350747	0.145109	0.0679178	0.00821345	0.0236502	0.243858	0.144777	0.119848	0.129958	0.0749504	0.0356968	0.0439576	0.064709	0.0617067	0.0867448	0.0824989	0.181055	0.231528	0.259672	1.73e-08	0.309747	0.329188	0.104908	0.173141	0.163303	0.166268	9.44e-15	0.128918	0.129528	0.156167	0.0817774	0.0446982	0.0223857	0.101882	0.0880365	0.162563	0.214684	0.00425011	0.250611	0.170957	0.1088	0.114108
TCGA.34.5236.01A.21R.1820.07	0.138897	0.14217	0.0416562	0.121122	0.146677	1.5e-14	0.00807765	0.115077	1.5e-14	0.0327148	0.13096	0.0275255	0.0303148	0.0964822	1.21e-14	7.71e-15	0.035275	7.71e-15	0.0340628	7.71e-15	0.0575477	0.0659795	0.177431	0.116444	0.531148	0.0241618	0.163884	0.117473	0.459485	1.01e-14	0.312683	0.00122282	1.01e-14	0.175063	0.0484841	0.0346629	0.302349	0.015064	0.0110785	0.155665	0.00315732	0.376412	0.0704846	0.0127357	0.0644244	0.0331859	0.5839	0.0473999	5.01e-12
TCGA.34.5239.01A.21R.1820.07	0.0918924	0.3295	0.117256	0.0565227	0.229315	0.148202	0.0619533	0.0548876	0.0026661	0.448644	0.0401998	0.046586	0.245173	0.0661889	0.183344	0.139537	0.0059959	0.052776	0.0377739	9.11e-15	0.077314	0.00162037	0.179631	0.12308	0.484147	0.1058	0.157236	0.129738	0.259451	0.0176514	0.32049	0.161501	0.0036306	0.181242	0.0535949	0.118282	0.300433	0.0796523	0.0531619	0.141224	0.10162	0.113669	0.122879	0.0291603	0.117956	0.124102	0.533189	0.00962525	0.125363
TCGA.34.5240.01A.01R.1443.07	0.0571697	0.0410807	1.2e-14	0.0225843	3.08e-08	0.0207901	1.3e-14	0.0625664	1.3e-14	0.0546681	0.0456064	0.0911398	0.0534242	0.0692557	1.38e-14	0.00356023	1.3e-14	0.019699	0.0327637	1.3e-14	0.00830972	0.0152314	0.101909	0.0237989	0.333893	1.27e-14	0.0804358	0.0386973	0.301072	0.0226107	0.00985854	0.0326664	9.73e-15	0.306764	0.0278452	0.00753009	0.0718936	0.0822776	0.00148284	0.11813	1.06e-14	0.0506559	0.0574593	1.44e-14	0.136575	1.44e-14	0.378673	1.44e-14	0.00845118
TCGA.34.5241.01A.01R.1443.07	0.101112	0.0479272	0.210471	0.0907787	0.213706	0.141991	0.103912	0.0434812	0.103359	0.0366466	0.0191607	0.0799688	0.170241	0.13336	0.173775	0.0869673	0.0542013	0.0853766	0.0217163	0.0884106	0.0405703	0.106205	0.106549	0.153616	0.495205	0.134178	0.0362485	0.110551	0.472097	0.0401224	0.21193	0.161313	0.0527487	0.0180733	0.0292337	0.0989564	0.166197	0.0706318	0.0378337	0.0762373	0.0666872	0.191287	0.137631	0.0699091	0.034881	0.132529	0.296355	0.184436	0.08423
TCGA.34.5927.01A.11R.1820.07	8.79e-15	0.338826	0.0249754	0.200897	0.0326585	0.0218978	0.00368744	0.13684	0.0133713	0.111854	0.282208	0.0564003	0.0094966	9.65e-15	0.0106687	0.0265569	9.13e-15	9.13e-15	0.0576806	0.000150713	9.13e-15	0.0349988	0.0522384	0.0502823	0.0365469	8.58e-15	0.527758	0.229958	0.245013	9.89e-15	3.2e-07	9.89e-15	0.0350271	0.426914	0.0954542	7.41e-15	0.0125197	0.105291	0.0605581	0.465035	7.41e-15	0.0607573	9.21e-15	0.0689001	0.490184	9.21e-15	0.14329	0.0128078	7.61e-15
TCGA.34.5928.01A.11R.1820.07	1.57e-12	0.153054	0.0741478	0.0239057	0.0566518	0.0387517	0.00324916	0.0501785	1.37e-14	0.224802	0.11942	3.15e-08	1.6e-14	1.6e-14	0.145455	0.00361091	0.00682018	0.0171944	0.0676629	1.09e-14	0.0031072	0.154813	0.278905	0.0540544	0.732273	0.00929018	0.109516	0.0876333	0.268006	1.04e-14	0.519459	0.0411077	0.000766599	0.150349	0.0296539	0.0585195	0.334903	0.0404337	0.00799236	0.255619	0.000588503	0.191397	0.0734484	1.11e-14	0.127796	1.11e-14	0.617131	0.0461959	7.78e-15
TCGA.34.5929.01A.11R.1820.07	0.0639111	0.224056	5.82e-10	0.138355	0.0438793	0.0210776	0.0298291	0.154114	1.07e-14	0.22589	0.132431	1.62e-08	0.0315925	0.0182805	0.108025	0.0476411	1.13e-14	0.0156457	0.066572	0.00978448	0.00931205	0.0299222	0.0210294	0.0413167	0.0857613	1.12e-14	0.393023	0.23999	0.208386	9.89e-15	0.0570145	0.156648	0.0102209	0.311041	0.197025	3.45e-05	0.0219823	0.050651	0.0334166	0.338464	0.00836496	0.123051	0.0605183	0.0457697	0.231488	0.0133835	0.0883151	0.0128198	0.00929897
TCGA.34.7107.11A.01R.1949.07	0.174294	0.0391024	0.438683	8.4e-15	0.225375	0.0775503	0.163021	0.0325524	0.329967	0.0238607	9.4e-15	0.00132103	0.210687	0.307272	0.0523702	0.18251	0.246173	0.0125873	0.0452018	0.226107	0.0175598	0.0375624	0.0583543	0.443835	0.0770822	0.36871	0.0158904	0.0944825	0.0291648	0.663767	0.186421	0.0568197	0.0638275	1.04e-14	0.0626889	0.433838	0.154437	0.00195415	8.87e-15	0.0544124	0.189974	0.00351629	0.315345	0.155588	5.77e-15	0.15657	0.0470311	0.287452	0.142638
TCGA.34.7107.01A.11R.1949.07	0.0231988	0.0577178	0.0859525	0.194643	1.57e-14	1.69e-14	0.00308189	0.0886063	0.0161458	0.0509228	0.178192	0.0692997	1.45e-14	0.085905	0.0357872	1.18e-14	1.18e-14	0.0220632	0.0134968	1.18e-14	1.18e-14	0.00378294	0.0833889	0.20217	0.372337	0.00142427	0.223954	0.037038	0.399776	0.000566641	0.108335	0.0217541	1.02e-14	0.314188	0.0543416	0.0742186	0.187606	0.0421762	0.049202	0.150446	0.000789577	0.25121	0.177788	1.55e-14	0.162744	1.55e-14	0.227584	0.0406343	1.02e-14
TCGA.34.8454.11A.01R.2326.07	0.299357	0.0892531	0.319964	0.0076328	0.113953	0.0508671	0.197599	0.0446645	0.394397	0.106823	0.000735576	0.0282984	0.322932	0.159564	0.0369466	0.254335	0.142111	0.0083815	0.0358088	0.312923	0.00593674	0.010746	0.0190874	0.550486	0.000230533	0.313978	0.0260605	0.109245	9.44e-15	0.871439	0.022756	0.0194296	0.0863753	4.67e-11	0.0821609	0.572379	0.0269827	0.0229434	0.0299028	0.0654579	0.15376	9.28e-15	0.417732	0.289614	6.29e-15	0.190169	0.0245376	0.0478555	0.191112
TCGA.34.8454.01A.11R.2326.07	0.312997	0.0824553	0.138048	0.064838	0.318803	0.182136	0.160402	0.111676	0.028637	0.090283	0.0936405	0.0509314	0.260047	0.085377	0.214127	0.154381	1.15e-14	0.111641	0.00604443	0.0300909	0.0541287	0.0610653	0.103384	0.0675101	0.242695	0.161623	0.0189784	0.475395	0.404313	0.106009	0.0937855	0.270068	0.0635634	0.0127354	0.0116605	0.0987285	0.122538	0.0361816	0.135949	0.0425064	0.168651	0.235465	0.15764	0.0305241	0.0323562	0.313774	0.203284	0.213028	0.246842
TCGA.34.8455.01A.11R.2326.07	0.0101924	1.53e-14	0.115999	0.0139012	0.0165652	4.14e-06	0.00485948	0.0882704	1.52e-14	0.03371	0.124478	0.0117265	1.56e-14	0.00325422	0.0636702	1.39e-14	1.39e-14	0.0124108	0.00255157	0.0378465	1.39e-14	0.124967	0.0571527	0.114022	0.398741	0.0539324	0.049971	0.0910929	0.513453	0.0140905	0.210241	0.0459099	0.053262	0.00807946	0.0472702	0.0656761	0.110242	0.0518434	0.0820109	0.024479	0.000463597	0.316276	0.193731	0.0870685	0.0600281	0.0752122	0.118277	0.0602967	1.05e-14
TCGA.34.8456.01A.21R.2326.07	0.119652	0.364172	0.0434323	0.15986	0.00592481	1.23e-14	0.00163906	0.0335588	0.0316477	0.186757	0.168728	0.135085	0.0301995	0.00843812	0.0207439	1e-10	1.17e-14	0.00733571	0.0518605	0.0142407	0.0231229	0.0612671	0.0291944	0.167265	0.0765113	0.00469955	0.489691	0.0806067	0.313428	0.00660298	0.0227416	0.000120367	0.00630124	0.439474	0.0711641	0.0575652	0.00926837	0.0751387	0.057473	0.321117	0.00547375	0.177936	0.18557	1.37e-14	0.320564	1.37e-14	0.119025	0.0489605	0.0106765
TCGA.34.A5IX.01A.12R.A27Q.07	0.00682878	0.0144367	1.2e-14	0.111459	1.2e-14	1.05e-14	1.05e-14	0.00948467	1.05e-14	0.0455517	0.150983	0.0693025	0.00162608	1.32e-14	0.0319088	9.94e-15	9.94e-15	0.010458	0.0098518	9.94e-15	0.044384	0.131756	0.051268	1.12e-14	0.137286	7.53e-05	0.0798343	0.0503236	0.365203	8.58e-15	0.146431	0.0359603	8.58e-15	8.58e-15	0.0166212	8.75e-15	8.75e-15	0.024894	0.0198049	0.0347793	4.8e-05	0.356073	0.000160647	1.14e-14	0.0559953	0.000644171	0.0926424	0.117904	0.0033244
TCGA.37.3783.01A.01R.1201.07	0.0490472	0.0518649	0.0847799	0.042112	0.210572	0.204449	0.061134	0.0196827	0.00354416	0.0275913	0.0897033	0.0478903	0.0563796	0.095202	0.214305	0.0358943	0.0295317	0.180566	9.94e-15	0.0121634	0.018017	0.166214	0.0723041	0.0429588	0.298533	0.0725144	0.0240253	0.0721035	0.435639	7.96e-14	0.0516454	0.266692	0.0022775	1.21e-11	9.34e-15	0.0127373	0.0468154	0.0946462	0.0173053	0.0344935	0.0689359	0.180166	0.0142772	0.0100925	0.00373556	0.0868841	0.147541	0.362142	0.0500363
TCGA.37.3789.01A.01R.0980.07	0.0189087	0.128507	0.020879	0.0622291	0.000349731	0.116705	0.00136706	0.01839	1.37e-14	0.0483888	0.137356	0.0768278	1.23e-14	0.0519328	0.22629	6.38e-15	0.00577209	0.111985	0.0144141	0.002044	0.0155622	0.164444	0.0601869	0.00421578	0.186045	0.0576825	0.16207	0.107147	0.595435	9.38e-15	0.116187	0.138947	0.00187283	9.38e-15	0.0400896	0.00208476	0.00495278	0.0587544	0.0243434	0.0704183	0.020152	0.514565	0.0157091	1.3e-14	0.115046	0.00232043	9.73e-05	0.288573	8.01e-12
TCGA.37.3792.01A.01R.0980.07	0.0461471	0.00235159	0.0793596	0.0221223	0.384845	0.304983	0.0439828	0.034269	0.0763831	0.022304	0.0415302	1.1e-14	0.0697268	0.27406	0.218123	0.0911694	0.133848	0.230722	0.00354407	0.0112481	0.00973308	0.232558	0.0384984	1.02e-14	0.280831	0.197292	0.0367342	0.125253	0.1316	0.00110746	0.210111	0.519776	0.0150463	8.62e-15	0.022548	1.44e-05	0.0262878	0.0989153	8.82e-15	0.126109	0.239337	0.183504	0.0134379	0.0201539	0.0531685	0.0486234	0.0807942	0.459212	0.064033
TCGA.37.4129.01A.01R.1100.07	0.00489492	0.277716	0.0457287	0.126275	5.23e-15	7.19e-15	7.19e-15	0.0211653	0.0142743	0.0629068	0.0531528	0.0747437	6.28e-15	0.00799818	6.28e-15	0.00171926	6.79e-15	6.79e-15	0.0182522	0.00633385	0.00816891	6.79e-15	0.022856	0.119875	5.84e-15	5.84e-15	0.509495	0.168486	0.000474682	0.0462118	4.73e-15	4.73e-15	0.00161091	0.518663	0.0666879	0.0560682	5.37e-15	0.062668	0.0404977	0.339612	5.37e-15	5.37e-15	0.100979	6.95e-15	0.597685	6.95e-15	0.0467004	0.0213573	4.66e-15
TCGA.37.4130.01A.01R.1100.07	0.146446	0.0723783	0.00525255	0.0798469	0.377061	0.155926	0.0831038	0.215198	4.51e-15	0.0199915	0.0130562	0.0415028	0.165228	0.0799905	0.151916	0.196907	0.0182077	0.275173	0.0324201	0.00474822	0.0105384	8.98e-15	0.0139764	0.00475858	5.35e-15	0.114141	0.141893	0.537623	0.00173988	2.27e-05	6.91e-15	0.229967	0.0839647	0.313095	0.034959	0.00343991	7.06e-15	0.0811146	0.0416628	0.160478	0.124033	7.06e-15	0.00787541	7.69e-15	0.152924	0.223352	0.00635795	0.0551315	0.125968
TCGA.37.4132.01A.01R.1100.07	0.149906	0.189892	0.0252947	0.0236776	0.250478	0.133994	0.0511456	0.00935513	0.0385338	0.00536081	0.0904254	0.0608953	0.150321	0.101091	0.176815	0.0953251	0.0408692	0.210747	0.0571123	0.0134897	1.54e-14	0.044633	0.036199	0.0152076	0.116891	0.084304	0.327357	0.127293	0.0020428	0.0239633	8.31e-15	0.0844546	4.93e-14	0.561692	0.10127	0.00104173	0.0177494	0.0752873	8.84e-15	0.323707	0.0459821	0.0232571	0.0563191	0.00899796	0.180979	0.0391393	0.0674942	0.210688	0.0478057
TCGA.37.4133.01A.01R.1100.07	0.0917985	0.0623483	0.00589664	0.104474	0.0360212	0.0534775	0.0443022	0.0107153	1.41e-14	0.0711722	0.100279	0.0586699	0.0708259	0.0878494	0.157318	0.00665279	4.98e-09	0.0800852	0.0175841	0.00121073	0.0379021	0.0940211	0.0192634	0.0103546	0.112928	0.0104228	0.197253	0.0511148	0.275535	2.81e-10	0.00818782	0.0820442	0.060719	0.229403	0.0204498	0.00255965	0.0127438	0.0784387	0.0325894	0.0530075	0.00986745	0.027194	0.0102028	0.126082	0.125575	0.00600773	0.0229579	0.109613	0.0157882
TCGA.37.4135.01A.01R.1100.07	0.01062	0.0980928	8.33e-15	0.0722236	0.00853249	0.0346034	0.00363936	0.0566272	1.09e-14	0.0741732	0.100361	0.119898	9.18e-15	0.0376736	0.0693994	0.0522375	1.3e-14	0.0347253	0.026891	0.0222891	0.000181427	0.0861318	0.0292722	0.0550282	0.0266214	0.0141225	0.165867	0.126218	0.0586128	8.34e-15	8.34e-15	0.0626022	0.000709738	0.282752	0.0673601	0.00498118	0.00944096	0.102578	0.0542697	0.0488076	0.00256245	0.0445777	0.0358479	0.0426815	0.158645	0.00771752	1.23e-14	0.137549	2.26e-13
TCGA.37.4141.01A.02R.1100.07	0.0211687	0.167072	0.036058	0.0831961	0.0791988	0.111051	0.0391691	0.0492349	0.0248834	0.122702	0.101365	0.0735958	0.192446	0.0475186	0.121738	0.043031	1.41e-14	0.0389726	0.0306861	0.0198552	1.41e-14	0.0213653	0.0629059	0.0386504	0.164181	0.00898137	0.396821	0.174168	0.0342245	0.00012179	0.0340369	0.0287945	6.31e-14	0.498482	0.0647835	0.0180126	0.0219946	0.10461	0.135722	0.368771	0.0250671	0.0151964	0.015936	0.152718	0.284758	0.034243	0.228002	0.0642752	0.0358212
TCGA.37.5819.01A.01R.1635.07	0.0920927	0.370557	4.45e-05	8.76e-15	0.115563	0.0409447	0.0167324	0.142183	0.00928118	0.0244036	0.0159383	0.07442	0.0909701	1.2e-14	0.0599405	0.0543239	1.26e-14	0.0142151	0.00663009	0.0214957	1.26e-14	0.00284092	0.00540418	2.17e-09	0.0146132	0.0261326	0.394638	0.402064	0.00877452	8.56e-15	8.56e-15	8.56e-15	0.087039	0.508367	0.0655007	0.00647199	0.029558	0.0337838	0.0747883	0.478865	0.00226839	8.43e-15	0.0255102	0.0118764	0.353726	0.0321332	0.0815949	1.03e-14	0.012886
TCGA.37.A5EL.01A.11R.A26W.07	7.24e-15	0.116219	7.24e-15	0.127604	7.24e-15	8.11e-15	0.00593373	0.0960954	8.11e-15	0.0729526	0.0786255	0.053505	8.28e-15	8.28e-15	0.0193966	8.44e-15	8.44e-15	0.0171068	0.0366229	8.44e-15	8.44e-15	0.0532667	0.0202042	0.0175476	0.00491879	8.6e-15	0.277058	0.0586203	0.341542	7.25e-15	0.0798021	0.00856052	0.00945024	0.0905531	0.00888957	6.73e-15	0.00273427	6.73e-15	0.101997	0.117231	6.73e-15	0.209914	0.00611361	9.02e-15	0.189131	9.02e-15	0.0110966	0.00409766	4.2e-15
TCGA.37.A5EM.01A.21R.A27Q.07	0.0247361	0.118717	0.0385143	0.0767525	0.187146	0.0872631	0.03653	0.0285546	1.23e-14	0.0936629	0.0588806	0.0318883	0.122448	0.128907	0.236705	0.0306882	0.0324551	0.0397736	0.0206015	8.45e-15	0.0633576	0.0437501	0.139496	0.0140902	0.64585	0.0178182	0.120071	0.0625994	0.418459	9.66e-15	0.234376	0.131635	9.66e-15	0.113337	0.000979597	0.00678541	0.292956	0.030111	0.053998	0.121399	0.0517585	0.333656	0.046641	1.31e-14	0.110689	0.0181899	0.452244	0.103675	0.0415252
TCGA.37.A5EN.01A.21R.A26W.07	0.181412	0.319501	9.4e-15	0.13772	0.0647136	1.29e-14	0.0449028	0.0468836	1.29e-14	0.154988	0.0982857	0.0434903	0.0857656	1.33e-14	0.0504478	0.00605702	8.48e-15	8.48e-15	0.0262711	0.00291299	0.0421305	8.48e-15	0.0148491	0.0836191	8.54e-05	0.00145685	0.490078	0.126987	0.352781	9.76e-15	9.76e-15	8.72e-06	0.0294169	0.278105	0.0414419	0.00889268	0.00362527	0.00734897	0.11876	0.314037	0.00458492	0.191669	0.051221	1.36e-14	0.397594	0.0109665	0.0586924	1.36e-14	0.00894762
TCGA.39.5011.01A.01R.1443.07	0.14008	0.0814722	0.00031746	0.0702185	0.422501	0.247399	0.09279	0.0349523	1.16e-14	0.010226	0.119073	0.041177	0.125098	0.173998	0.270158	0.0817444	0.0658313	0.255104	0.0561156	0.0156319	0.0362223	0.0520548	0.0134018	1.09e-14	0.139198	0.117899	0.120524	0.167296	0.0330626	9.27e-15	0.078814	0.408639	0.0935464	0.113043	0.0710235	0.000945981	0.0105086	0.0599296	0.0160326	0.0739207	0.136707	0.0711053	1.42e-14	0.0135584	0.0429103	0.158844	0.057523	0.0718088	0.0715594
TCGA.39.5016.01A.01R.1443.07	0.447466	0.0244291	1.49e-14	0.127259	0.238438	0.137274	0.0951209	1.98e-07	0.0159229	0.0522555	0.186448	0.156176	0.247647	0.13192	0.235648	0.0349365	1.2e-14	0.153915	0.0276278	1.2e-14	0.00696803	0.0443844	0.0553651	0.0112742	0.0557326	0.0301014	0.229117	0.0270464	0.275564	9.03e-15	0.00139859	0.177357	9.03e-15	0.237787	1.04e-14	1.04e-14	1.04e-14	0.0903893	0.0164895	0.0543653	0.0434675	0.0810037	0.0203533	0.00395734	0.254205	0.0515172	0.0777823	1.55e-14	0.0527488
TCGA.39.5019.01A.01R.1820.07	0.298782	0.245622	0.0731078	0.152925	0.116	0.00374222	0.100192	0.0842672	1.15e-14	0.243911	0.151227	0.0234938	0.383451	0.0233361	2.31e-14	0.0481266	1.96e-07	0.00563035	0.038732	0.00568699	0.0720262	0.0577148	0.0547871	0.171763	0.281412	0.0422445	0.266841	0.219189	0.527516	0.0268395	0.137012	0.00688372	0.0388005	0.236745	0.0445386	0.0616027	0.149546	0.0669232	0.0496717	0.334013	0.0071959	0.163699	0.10407	0.150294	0.123952	0.0588603	0.38732	0.0468825	0.0648063
TCGA.39.5021.01A.01R.1443.07	0.195409	0.190521	1.08e-05	0.0253326	0.272623	0.112506	0.0960467	0.0955017	1.48e-14	0.12348	0.105548	0.0123609	0.146375	0.0751495	0.151069	0.0469809	0.00642727	0.15523	0.0532426	1.31e-14	0.0103813	0.0333081	0.0907883	0.0262521	0.255106	0.0229857	0.383215	0.0699791	0.264975	1.24e-14	1.7e-11	0.0549048	1.24e-14	0.480221	0.0307219	0.00286063	0.0764409	0.0185167	0.0416493	0.347968	0.0292705	0.182723	0.00317187	0.0121723	0.197529	0.0949431	0.325506	0.0716691	0.02442
TCGA.39.5022.01A.21R.1820.07	0.294813	0.153189	0.0764975	0.0010248	0.288853	0.263783	0.153779	0.106871	0.0434853	0.12414	0.0159701	9.87e-15	0.273377	0.125203	0.248073	0.263439	0.0225534	0.153534	0.0556631	0.00836409	0.0334894	0.0402202	0.0844271	0.236082	0.207455	0.209735	0.140919	0.205808	0.294277	0.0507917	0.154811	0.273496	0.131675	0.0949503	0.068765	0.140083	0.172959	0.0300685	0.0681508	0.172426	0.213719	0.0837662	0.193968	0.0107895	0.103055	0.237344	0.251113	0.0127143	0.20002
TCGA.39.5024.01A.21R.1820.07	0.215857	0.149384	0.0437467	1.12e-12	0.140503	0.0208774	0.0374154	0.0788595	1.36e-14	0.0888809	0.0485713	0.0525116	0.0442929	1.74e-14	0.0775491	1.02e-14	1.02e-14	0.028331	0.0191766	1.02e-14	0.0532744	0.0489959	0.0367248	0.1118	0.0232724	0.000912809	0.245511	0.186521	0.554259	9.74e-15	0.0312957	0.122129	0.174779	9.74e-15	0.0451574	0.0107453	1.17e-14	0.0427729	0.147557	0.0717661	0.00177352	0.254457	0.0481927	0.148807	0.128036	0.00377743	0.0363888	0.00117197	0.00781621
TCGA.39.5027.01A.21R.1820.07	7.7e-15	0.0457968	0.00127846	0.0829482	7.7e-15	9.95e-15	9.95e-15	0.0739556	9.95e-15	0.0262285	0.0904379	0.0219741	8.01e-15	0.00274423	0.0018052	8.71e-15	8.71e-15	8.71e-15	0.0283844	0.00310269	0.00486929	0.0170806	0.0191609	0.0204188	9.91e-15	0.0068522	0.315539	0.136154	0.363592	9.21e-15	9.21e-15	9.21e-15	0.0739912	0.205916	0.019923	8.59e-15	8.59e-15	0.0307116	0.0528838	0.153415	8.59e-15	0.0870151	0.0127555	0.115094	0.214243	9.98e-15	9.98e-15	0.00321087	5.13e-15
TCGA.39.5028.01A.01R.1443.07	0.173114	0.0386936	0.108715	0.0129769	0.0448884	0.030872	0.0468074	0.0616533	2.58e-09	0.00522486	0.0839228	0.151927	0.0620362	0.0521605	0.140688	0.0209004	8.94e-15	0.0516966	0.0436573	0.00564094	0.0138888	0.145397	0.137438	0.0985435	0.37873	0.128415	0.112508	0.136024	0.564881	0.0157705	0.168617	0.103893	0.10765	1.04e-14	0.100944	0.00828051	0.155112	0.0674552	0.0357842	0.0722673	0.0118145	0.324935	0.0945414	0.24274	0.0526578	0.0407302	0.226272	0.100665	0.0221916
TCGA.39.5029.01A.01R.1443.07	0.359148	0.0876842	1.53e-14	1.53e-14	0.1067	0.0877699	0.024227	0.0660293	1.36e-14	0.0288891	0.0565656	0.0309613	0.0681982	0.0450625	0.2089	0.0357331	1.21e-14	0.0856807	0.0196576	0.000128927	0.0478562	0.0996975	0.0867331	0.105431	0.209841	0.0490815	0.127581	0.147622	0.544475	1.08e-14	0.110891	0.0729149	0.069382	0.0521537	0.0349785	1.11e-14	0.0419502	0.043332	0.0245607	0.207951	0.010631	0.330933	0.0541518	0.18132	0.0117624	0.0681829	0.125067	1.68e-14	0.0164751
TCGA.39.5030.01A.01R.1443.07	0.324485	0.205676	0.0221752	0.00234124	0.346193	0.21666	0.147507	0.0413975	0.0106844	0.320601	0.0398806	7.52e-15	0.339728	0.122087	0.217319	0.294569	0.0284143	0.124758	0.0196022	8.35e-10	0.0231301	0.0330544	0.128125	0.095925	0.486523	0.255712	0.0672485	0.0945503	0.208911	0.0538924	0.173411	0.411382	1.08e-14	0.142607	0.0279227	0.0508816	0.17609	0.0458334	0.00741924	0.210684	0.264264	0.091657	0.112609	0.00354273	0.0412348	0.259979	0.494183	0.0410455	0.194082
TCGA.39.5031.01A.01R.1443.07	0.19644	0.28327	0.0707626	0.0801633	0.2007	0.0564301	0.113192	0.094295	1.38e-14	0.207977	0.118919	0.0153235	0.30274	0.0882027	0.0915581	0.0797439	0.000578028	7.91e-14	0.0381847	0.0194465	0.0296515	0.0631479	0.0731496	0.205649	0.214026	0.0682126	0.337976	0.170695	0.505844	0.120104	0.0766967	1.22e-14	0.0651755	0.223098	0.048965	0.0630864	0.140991	0.0440881	0.00185486	0.479881	0.0174759	0.099087	0.143384	0.147474	0.249713	0.0468788	0.255279	0.0674915	0.0927447
TCGA.39.5034.01A.01R.1443.07	0.0437054	0.13272	0.0412334	0.110701	0.110973	0.0178721	0.0566199	0.0838452	0.0109593	0.0130597	0.10581	0.0446152	0.135301	0.0175543	0.0799018	0.0430179	3.06e-07	0.0385225	0.0297318	0.0183665	1.4e-14	0.00479295	0.0646141	0.0257846	0.421315	7.43e-05	0.207195	0.162531	0.0068954	1.02e-14	0.0508406	0.0140449	0.225429	0.575558	0.0513956	3.06e-08	0.186536	0.112334	0.0219046	0.207166	0.00145929	0.0129263	0.0314852	1.17e-14	0.183573	0.0429287	0.357352	1.17e-14	0.0495703
TCGA.39.5035.01A.01R.1443.07	0.146378	0.179451	0.0100423	0.0928417	0.190914	0.284399	0.067569	0.0295861	0.0139367	0.0395043	0.0556277	0.0446546	0.131701	0.0351134	0.253753	0.0999612	1.4e-14	0.220578	0.0686387	0.000713048	0.0119102	0.0584368	0.0614502	0.0297116	0.176748	0.107322	0.147442	0.0506259	0.323422	0.0224359	0.0681659	0.272507	0.00391186	0.0191613	0.0292651	1.13e-14	0.0349958	0.0365978	0.13388	0.0501016	0.0563469	0.237871	0.0513474	0.0431225	0.119857	0.10591	1.68e-14	0.119196	0.052734
TCGA.39.5036.01A.01R.1443.07	0.00559333	0.114454	1e-14	0.0292191	1e-14	0.00718855	1.22e-14	0.0777547	1.22e-14	0.034058	0.023992	0.0436938	0.00285502	0.0175808	0.00148069	9.81e-15	9.81e-15	0.00124155	0.0435332	9.81e-15	0.00458413	5.6e-07	0.0264675	0.0220408	1.13e-14	1.13e-14	0.154585	0.0378363	0.539046	9.46e-15	9.46e-15	0.0263182	0.0290466	0.0784495	0.00171131	0.00144054	7.95e-15	0.0253513	0.0042423	0.0752818	7.95e-15	0.160508	1.34e-14	0.0576136	0.108508	1.34e-14	1.34e-14	1.34e-14	6.67e-15
TCGA.39.5037.01A.01R.1443.07	0.000426103	0.0862229	5.77e-15	0.0466701	5.77e-15	7.86e-15	0.00314394	0.0401652	7.86e-15	0.0522077	0.0408899	0.0482847	5.55e-15	5.55e-15	5.55e-15	6.28e-15	6.28e-15	6.28e-15	0.0195778	6.28e-15	0.0273575	0.0196801	0.00883609	0.00855381	8.44e-15	0.00012338	0.278122	0.0545245	0.364318	7.82e-15	7.82e-15	7.82e-15	0.00176461	0.15023	0.00354478	0.000291777	6.01e-15	0.0394076	0.00708016	0.149221	6.01e-15	0.128166	0.0038182	0.0304423	0.264314	0.00046767	9.05e-15	0.0136116	3.74e-15
TCGA.39.5039.01A.01R.1443.07	0.0927883	0.00337435	0.158648	0.0103575	1.52e-14	1.52e-14	0.000192245	0.0779997	0.060877	0.0700452	0.00617304	0.00768675	0.0180606	0.02893	0.0318902	0.0011316	1.18e-14	0.00988429	0.00732198	0.127631	1.18e-14	0.15037	0.114729	0.184791	0.440346	0.120989	0.0125299	0.126242	0.373451	0.0622408	0.336945	0.00164494	0.200469	1.11e-14	0.0569508	0.120073	0.187161	0.00150642	0.00174115	0.0866588	1.1e-14	0.197566	0.162942	0.239566	1.12e-14	0.0127796	0.273499	0.0940202	9.78e-15
TCGA.39.5040.11A.01R.2125.07	0.0816232	0.064901	0.402209	0.0740897	0.087421	0.0487541	0.0835554	0.0426954	0.392397	0.0052667	8.69e-15	0.0714793	0.0583538	0.165395	0.0667702	0.0500197	0.208313	0.0275684	0.047902	0.316094	7.37e-15	0.038091	0.0117943	0.417006	6.85e-15	0.356777	0.0815572	0.14466	8.43e-15	0.768838	8.43e-15	0.0878039	0.0897644	8.43e-15	0.0662968	0.388921	8.93e-15	0.0809491	0.0663462	0.0340623	0.093588	8.93e-15	0.2923	0.248221	4.75e-09	0.125838	5.45e-15	0.290989	0.0676372
TCGA.39.5040.01A.21R.2125.07	0.117462	0.195834	0.0585721	0.18747	3.53e-07	0.00988126	0.0250561	0.0457223	0.0543435	0.0412204	0.136106	0.146203	0.0738429	1.24e-14	1.24e-14	0.0281257	0.0237456	0.0115937	0.113992	0.0427779	1.15e-14	0.025474	0.0108725	0.0944946	0.133314	8.75e-15	0.199644	0.282415	0.0823266	0.111681	0.145376	0.0120862	2e-05	0.173786	0.0890615	0.0288894	0.00946762	0.0922656	0.0364874	0.218626	0.0058033	0.142528	0.104098	0.0257851	0.34583	1.2e-14	0.00462985	0.12871	0.00631081
TCGA.43.2576.01A.01R.A32Z.07	0.0710058	0.110207	0.0823578	1.12e-14	0.291857	0.0900571	0.0589221	0.0931227	0.0673159	0.0188352	1.03e-14	0.0661298	0.0884481	0.186292	0.194186	0.110843	0.0376689	0.12938	0.0412568	0.0130638	1.11e-14	0.00621619	0.125303	0.0603723	0.410578	0.167455	0.031552	0.244861	0.0927456	1.09e-14	0.299402	0.105809	0.202549	0.04552	0.0291131	0.0691958	0.22244	0.0171192	0.160205	0.144591	0.0766329	0.0922802	0.0612169	0.0102049	0.028344	0.141701	0.337312	0.0391322	0.0481237
TCGA.43.2578.01A.01R.0851.07	0.0494115	0.169931	0.0613056	0.0979635	0.0426306	0.0267438	0.0614947	0.0630045	1.42e-14	0.0731205	0.069566	0.0261577	0.086712	0.0473077	0.0921442	0.0276172	1.53e-14	0.0478001	0.0806724	0.0261047	1.53e-14	0.00991559	0.0468805	0.137417	0.0049047	0.0850541	0.412841	0.200638	0.0783441	6.15e-05	0.00024516	6.99e-13	0.0626725	0.548535	0.177636	0.0113892	0.0158791	0.0159485	0.0786555	0.417327	0.0133143	0.0436049	0.10587	0.238779	0.153552	0.033681	0.0649891	0.0341952	1.04e-14
TCGA.43.2581.01A.01R.0851.07	0.0748513	0.0994119	0.0632284	1.75e-09	0.422025	0.122421	0.0439167	0.021412	0.0199256	1.32e-14	0.0618242	1.32e-14	0.0374048	0.260857	0.174817	0.132908	0.100251	0.0401949	0.0239345	0.0687303	0.0540193	0.113852	0.132911	1.13e-14	0.528075	0.0842653	0.0527964	0.11229	0.00546355	0.0792034	0.278835	0.337621	0.0671815	0.149658	0.0210199	0.000426646	0.154087	0.0545208	0.0166426	0.0671395	0.162353	0.0693939	0.02097	0.0144026	0.00485067	0.0799074	0.270536	0.314659	0.0951268
TCGA.43.3394.11A.01R.1758.07	0.035913	0.0327184	0.703488	0.0302557	0.0540086	0.0376502	0.0679537	0.0251471	0.537052	0.0450877	0.031347	0.00397962	0.00787783	0.231951	0.0275542	0.0607285	0.250937	0.00809961	0.0273664	0.312666	0.0356477	1.55e-05	0.00331489	0.484886	7.32e-15	0.306133	0.0349737	0.174008	0.048379	0.733208	1e-14	0.0144055	0.204008	1e-14	0.0719557	0.445919	9.89e-15	0.100648	0.0266577	0.043232	0.13352	9.89e-15	0.284553	0.319885	5.48e-15	0.121313	5.48e-15	0.236438	0.09661
TCGA.43.3394.01A.01R.0980.07	1.2e-14	0.0744913	0.00810356	0.317056	1.2e-14	1.34e-14	1.37e-09	0.0803877	0.0116749	0.0718245	0.152394	0.138852	1.07e-14	0.0096673	1.07e-14	1.04e-14	1.04e-14	0.00228691	0.0138867	0.0115119	0.0153363	0.0600182	0.0267741	0.116592	0.0880632	1.37e-14	0.417406	0.124188	0.479339	0.000509184	0.0184881	1.2e-14	0.0257597	0.263076	0.111374	0.0177871	0.0211873	0.0892329	0.0450458	0.239423	1.1e-14	0.160854	0.0544511	0.111714	0.314088	0.00798953	0.162474	0.0479725	1e-14
TCGA.43.3920.01A.01R.0980.07	0.0499884	0.0590807	0.047325	0.167102	0.0635197	0.112731	0.0416831	0.0574312	0.0300535	0.090843	0.096564	0.0526236	0.0207139	0.0668027	0.126794	0.00557506	0.0077144	0.140564	0.0358757	0.0312614	9.71e-15	0.124303	0.151128	0.0670508	0.415941	0.0173768	0.227203	0.129354	0.327974	0.0441809	0.17205	0.0409378	0.0502992	0.253941	0.0319302	0.0394982	0.134846	0.121767	0.026243	0.279465	0.0157146	0.0951391	0.0452786	1.03e-14	0.194012	0.0196922	0.348637	0.133143	0.0100389
TCGA.43.5668.01A.01R.1635.07	0.27666	0.122504	7.81e-15	0.0400315	0.270596	0.181068	0.161455	0.18091	8.92e-15	0.0210293	0.0351694	0.0539099	0.351745	0.141128	0.187274	0.216302	0.0466804	0.13882	0.0604873	8.77e-09	1.12e-14	0.0321665	0.0429794	0.0389702	0.151573	0.135951	0.249931	0.213748	0.0180226	0.0253313	0.0431169	0.249764	0.0893212	0.310682	0.0547449	0.00737226	0.031484	0.0964056	0.0802334	0.147428	0.194868	0.0335739	0.0451875	0.0343478	0.188766	0.245229	0.0920406	0.0153098	0.171809
TCGA.43.5670.11A.01R.2125.07	0.0216151	0.070206	0.649473	0.0448551	0.0845652	0.0713047	0.116211	0.0481092	0.416854	0.0832051	0.0205852	0.0355665	0.110582	0.186956	0.054281	0.0959332	0.193899	0.0162328	0.0279929	0.340222	0.013478	0.00426525	9.45e-15	0.459441	7.26e-15	0.307073	0.0933503	0.140136	0.028615	0.74335	1.08e-14	0.0127275	0.215307	1.08e-14	0.0756715	0.504414	1.81e-08	0.0612976	0.11184	0.0569042	0.104995	0.0304248	0.336565	0.336149	0.0201716	0.151961	0.00190982	0.141588	0.126616
TCGA.43.5670.01A.21R.2125.07	0.00386401	0.0428911	6.19e-15	0.0718871	6.19e-15	8.41e-15	0.00248266	0.0261286	8.41e-15	0.00318934	0.0484192	0.0100663	5.74e-15	5.74e-15	5.74e-15	7.58e-15	7.58e-15	7.58e-15	0.038765	7.58e-15	0.00732558	0.0816059	0.0801409	0.0032292	0.0703422	0.00760749	0.285619	0.130219	0.43338	7.63e-15	0.176923	0.0557389	1.37e-13	0.039434	0.0453602	8.41e-15	0.0180749	0.0189736	0.0720652	0.147702	8.41e-15	0.294939	0.0282743	0.0115855	0.0876179	1.11e-14	0.0237231	0.0637662	0.00149503
TCGA.43.6143.11A.01R.1820.07	0.324147	0.0819427	0.324164	6.82e-15	0.138789	0.0524944	0.205826	0.0633541	0.215842	0.0524579	8.36e-15	8.36e-15	0.370385	0.232802	9.33e-15	0.253513	0.212129	9.1e-15	0.0162302	0.245646	0.00899347	0.0156932	0.0090473	0.456451	0.00481654	0.35625	0.0143246	0.168157	0.0117123	0.802318	0.0292531	0.0155405	0.141176	1.01e-14	0.0961616	0.48457	0.0420986	0.0119861	0.00597281	0.0696016	0.209024	0.0021539	0.345741	0.169194	6e-15	0.197857	0.02059	0.190079	0.18689
TCGA.43.6143.01A.11R.1820.07	0.0200102	0.27296	0.0201036	0.266112	1.03e-14	1.14e-14	1.14e-14	0.0626543	1.14e-14	0.0427325	0.219515	0.0826046	0.00707844	7.66e-15	7.66e-15	0.00807601	9.61e-15	9.61e-15	0.0589193	9.61e-15	0.000990175	0.0184511	0.0415312	0.0506149	0.120326	0.00395554	0.431158	0.207115	0.270013	0.0015751	0.0111496	0.00949642	9.93e-15	0.422227	0.0709527	0.00902276	0.0820449	0.149092	0.12603	0.2884	9.72e-15	0.062755	0.0777688	1.39e-14	0.301034	1.39e-14	0.123498	1.39e-14	0.00594684
TCGA.43.6647.11A.01R.1820.07	0.0217765	0.0467832	0.691347	9.59e-15	0.0938562	0.0475729	0.0777466	0.0321235	0.516748	0.0334569	0.00529308	9.63e-15	0.0459827	0.205933	0.0323279	0.0829241	0.22916	0.014288	0.0153383	0.380492	8.84e-15	0.0130619	8.84e-15	0.493207	2.62e-14	0.357134	0.0350457	0.114613	0.0018582	0.843446	0.0106732	0.0222684	0.121754	9.01e-15	0.0600405	0.530187	1.03e-14	0.050246	0.00865159	0.0242348	0.125597	0.000590065	0.349915	0.267905	5.72e-15	0.0965727	5.72e-15	0.261417	0.0980359
TCGA.43.6647.01A.11R.1820.07	0.140838	0.143062	0.134045	0.0189563	0.251955	0.0730889	0.0602929	0.0203858	0.0117564	0.152371	0.0821724	0.0387075	0.169555	0.164159	0.125654	0.0835292	0.0235424	0.0485253	0.0354446	7.06e-15	0.0326509	0.172246	0.204752	0.0800502	0.719977	0.0333789	0.0355438	0.128398	0.260442	0.0174106	0.587155	0.0597211	0.00642689	0.0688445	0.0550144	0.0565311	0.312317	0.014511	0.00203878	0.126548	0.0508065	0.309187	0.0899931	0.0229811	1.35e-06	0.0361087	0.579273	0.17436	0.0841021
TCGA.43.6770.01A.11R.1820.07	0.0279918	0.130045	0.0859772	0.302953	0.0414836	1.61e-14	0.0195355	0.00857241	0.0223711	0.0786901	0.070011	0.166679	0.0583743	0.00655521	1.58e-14	0.000967232	0.00496459	0.00552402	0.0271512	0.00638266	0.0387746	0.0695364	0.100227	0.079302	0.368386	0.0142387	0.290547	0.121788	0.490902	0.00479863	0.130028	1.14e-14	1.55e-12	0.236944	0.0371347	0.0238146	0.126166	0.0352358	0.0429372	0.272661	0.000146457	0.331338	0.0894115	0.0427242	0.255651	0.0418064	0.332616	0.01165	0.0175416
TCGA.43.6771.11A.01R.1820.07	0.0129049	0.0381988	0.651266	0.00321072	0.0243125	0.0806715	0.0845028	0.0258415	0.441373	0.017861	1.02e-14	0.0361622	0.0522755	0.282104	0.0800244	0.102435	0.229219	0.0422345	0.0217078	0.331747	8.68e-15	0.0271517	0.0352718	0.383436	0.0513474	0.431473	0.0143222	0.119422	0.00205545	0.733144	0.0990481	0.0914462	0.0720256	8.59e-15	0.0655927	0.410113	0.00770436	0.0311605	0.0173943	0.0219255	0.189673	0.0349605	0.28482	0.215617	5.72e-15	0.0862018	7.29e-10	0.361104	0.0752652
TCGA.43.6771.01A.11R.1820.07	0.00411432	0.00211473	2.11e-12	0.00751228	1.16e-14	0.011608	1.27e-14	0.0147654	1.27e-14	0.0425454	0.00717519	0.00199226	1.55e-14	0.00486699	0.0439545	7.34e-15	0.00152553	0.00554168	0.00868184	7.34e-15	0.0125492	0.107224	0.101703	1.05e-14	0.319206	1.05e-14	0.00661918	0.0194522	0.512895	7.23e-15	0.215322	0.0777355	7.23e-15	7.23e-15	6.94e-09	0.00132154	0.10582	0.0206956	0.0160279	1.37e-07	0.00214337	0.473301	1.13e-14	1.13e-14	0.0084644	1.13e-14	0.15263	0.0667525	0.00652689
TCGA.43.6773.11A.01R.1949.07	0.0566029	0.0963483	0.643023	2.74e-14	0.151347	0.00448641	0.0794523	0.0226502	0.497882	0.0251167	1.86e-13	0.00794491	0.0410251	0.324886	0.0688032	0.0996133	0.270807	0.0189426	0.0312335	0.31998	0.00197292	0.00874774	0.0242097	0.494952	0.0425896	0.371497	0.00773493	0.0832265	0.0120347	0.644806	0.0788788	0.174586	0.0896944	9.81e-15	0.0469096	0.505113	0.0782943	0.0310846	0.0310885	0.0449955	0.174194	7.04e-13	0.34159	0.256765	5.67e-15	0.12277	0.00702921	0.271846	0.124084
TCGA.43.6773.01A.41R.1949.07	0.452431	0.140784	0.108364	6.8e-13	0.247991	0.116277	0.173834	0.0124974	0.134484	0.0492834	0.0236704	0.0109798	0.399341	0.162491	0.10181	0.34027	0.0200874	0.0938894	0.00987992	0.112029	1.26e-14	0.0440903	0.0987965	0.19887	0.305544	0.355584	0.0436687	0.0963338	0.262124	0.189807	0.242632	0.25611	1.08e-14	0.0491989	0.0530756	0.167825	0.19226	1.03e-14	0.00736309	0.0847672	0.183051	0.165937	0.258618	0.102571	1.15e-14	0.232904	0.205346	0.163788	0.217273
TCGA.43.7656.01A.11R.2125.07	0.457166	0.165063	0.0268567	0.119254	0.132175	0.121776	0.203927	0.0177703	0.00171411	0.195178	0.141984	0.0590245	0.406098	0.0130873	0.191029	0.182854	1.18e-14	0.141416	0.0117403	1.18e-14	1.18e-14	0.0201721	0.046883	0.0447078	0.269678	0.167594	0.320236	0.0723292	0.0761854	4.76e-11	0.0391006	0.192244	1.01e-14	0.370867	0.0651096	0.0367566	0.0894887	0.0797941	0.189045	0.158514	0.115316	0.12735	0.0572243	1.49e-14	0.264529	0.172093	0.145052	0.0172591	0.20344
TCGA.43.7657.11A.01R.2125.07	0.198597	0.0661323	0.508802	8.64e-15	0.0875434	0.0255003	0.144533	0.0571483	0.392479	0.0641229	9.36e-15	0.0332354	0.189868	0.234627	0.0836612	0.114293	0.172281	0.0211425	0.0632269	0.291279	0.0153378	0.015455	0.0148799	0.521907	7.28e-15	0.306963	0.0438314	0.127299	0.000552807	0.811202	0.0256682	0.00841124	0.154166	9.92e-15	0.0984545	0.568529	0.0229914	0.0320626	0.0296832	0.0665315	0.114557	0.0010196	0.376166	0.31752	1.53e-09	0.16321	0.00734544	0.0925124	0.122489
TCGA.43.7657.01A.31R.2125.07	0.000582457	0.0660628	0.0017705	0.044971	8.26e-15	8.56e-15	8.56e-15	0.0718259	8.56e-15	0.100447	0.0422497	0.0151389	8.76e-15	8.76e-15	8.76e-15	8.95e-15	8.95e-15	8.95e-15	0.0525025	8.95e-15	0.0230667	0.0349249	0.048816	0.0135007	0.231505	0.00483268	0.385518	0.0306487	0.217324	7.84e-15	0.171659	7.84e-15	7.84e-15	0.409736	0.0516089	0.0152195	0.086443	0.00989438	0.0342865	0.299926	9.04e-15	0.176244	0.0280495	0.0334697	0.170668	1.17e-14	0.197759	1.17e-14	6.82e-15
TCGA.43.7658.11A.01R.2125.07	0.0051361	0.0292904	0.657179	0.0204829	0.0339551	0.040505	0.0523646	0.0443614	0.507385	0.0538118	1.08e-14	0.0294608	0.0128615	0.256515	0.0490023	0.0282843	0.213574	0.00546066	0.0303359	0.309712	0.0127557	8.87e-15	6.31e-12	0.378526	7.72e-15	0.407341	0.078973	0.13516	0.00436376	0.707042	9.59e-15	0.0431332	0.224471	9.59e-15	0.0824114	0.349758	1.02e-14	0.0489556	0.0949116	0.0221497	0.102451	1.02e-14	0.24487	0.455871	1.8e-14	0.15838	5.87e-15	0.131037	0.0746585
TCGA.43.7658.01A.11R.2125.07	1.14e-13	0.327436	8.76e-15	0.0897988	0.176711	0.111512	0.0595731	0.116369	1.09e-14	0.114608	0.127434	0.0749844	0.221862	0.0105526	0.195388	0.063379	1.18e-14	0.0878098	0.0746855	1.18e-14	1.18e-14	1.18e-14	0.00524314	0.041712	9.23e-15	0.00319639	0.515313	0.175636	0.0227042	8.92e-15	8.92e-15	0.0351456	8.92e-15	0.42147	0.0680873	0.00388361	7.81e-15	0.0912778	0.150305	0.291846	0.0220645	0.00760732	0.0306589	0.0368752	0.402397	0.0484849	7.14e-06	0.0207808	0.0410199
TCGA.43.8115.01A.11R.2247.07	0.169492	0.173224	0.0635953	0.0538735	0.33922	0.149344	0.16055	0.10488	0.0112238	0.106206	0.0772638	0.0459839	0.290868	0.16765	0.136804	0.178988	0.0745101	0.0697888	0.0771846	1.07e-14	0.0194534	0.0973689	0.148562	0.0895313	0.443073	0.101562	0.156226	0.209607	0.232953	0.0023534	0.320052	0.118161	1.24e-14	0.31517	0.245325	0.0464675	0.262066	0.0337995	0.0340306	0.196453	0.086639	0.0611299	0.0948029	1.01e-14	0.0951217	0.1392	0.466662	0.0613804	0.135606
TCGA.43.8116.01A.11R.2247.07	0.206228	0.232191	0.00504505	0.110969	0.161011	0.0168218	0.0712604	0.0365753	1.74e-11	0.314307	0.0975069	0.0575818	0.109413	2.05e-14	0.0906833	0.0382575	1.14e-14	0.0422882	0.02517	1.14e-14	0.00748338	0.0538843	0.09879	0.00598541	0.168473	0.0499917	0.232506	0.0703369	0.273515	1.14e-14	0.0412831	0.137296	0.000241939	0.207603	0.04996	1.09e-14	0.0172686	0.0519639	0.0576032	0.136732	0.0466627	0.241057	0.0207767	1.58e-14	0.227488	0.0376612	0.143714	0.0221478	0.0272842
TCGA.43.8118.01A.11R.2403.07	0.0268652	0.0585023	0.182544	0.16921	0.0166875	0.00544332	0.0112554	0.0933411	1.62e-14	0.0405554	0.103111	0.0954192	0.0172851	0.126357	0.0491327	0.0143044	0.096152	1.33e-14	0.0446386	0.0275144	0.0159127	0.0880504	0.00316405	0.0554233	0.181168	0.106867	0.207436	0.150149	0.55677	0.00709811	0.0925331	0.0417955	0.0414962	0.0699942	0.0583645	0.0103005	0.0465146	0.0575433	0.0544762	0.107141	0.0402949	0.329597	0.0462306	0.0558909	0.0642852	0.175618	0.1384	0.112257	0.00111373
TCGA.43.A474.01A.11R.A24H.07	5.94e-15	0.022292	5.94e-15	0.0384086	5.94e-15	7.59e-15	7.59e-15	0.0451782	7.59e-15	7.59e-15	0.0518699	0.00454067	5.09e-15	0.00734725	5.09e-15	7.99e-15	7.99e-15	7.99e-15	0.0483796	7.99e-15	7.99e-15	0.0177944	0.0752838	0.031585	0.129534	9.56e-15	0.145386	0.0386403	0.428087	7.5e-15	0.0506735	7.5e-15	7.5e-15	0.123688	0.0524609	0.00171046	0.0667582	0.0190394	0.0248371	0.0726571	8.25e-15	0.340996	0.0307357	9.73e-15	0.138164	9.73e-15	0.0508054	0.00157293	0.00206825
TCGA.43.A475.01A.11R.A24H.07	0.218108	0.107053	0.0509513	0.13857	0.374205	0.23998	0.162123	0.05562	9.91e-15	0.15773	0.109804	0.0705737	0.291168	0.168643	0.238759	0.215903	0.02708	0.160456	0.0541976	0.00356301	0.0370925	1.04e-14	0.0271859	0.0887071	1.16e-14	0.230725	0.368628	0.0998774	0.152996	6.06e-14	9.55e-15	0.388465	9.55e-15	0.332517	0.0483126	0.0171466	1.03e-14	0.110865	0.0735629	0.15659	0.24134	0.0878672	0.103549	0.0112033	0.280619	0.28688	1.24e-14	0.0873676	0.191615
TCGA.43.A56U.01A.11R.A26W.07	0.404848	0.186398	0.116522	0.0635846	0.146762	0.154333	0.277011	0.0565217	0.0429831	0.142444	0.00721743	0.158555	0.4796	0.0406998	0.099438	0.321862	0.0146174	0.0180642	0.0356051	8.53e-15	0.00737119	0.0663517	0.0564377	0.156224	0.0475656	0.45836	0.199537	0.138313	0.431054	0.119224	0.0705854	0.148024	0.155238	7.26e-06	0.0517629	0.10937	0.052241	0.00483129	0.198403	0.181047	0.22546	0.121025	0.120959	0.182139	0.0582503	0.263973	0.16248	0.158658	0.359084
TCGA.43.A56V.01A.11R.A26W.07	0.0895334	0.0941811	0.0022359	0.218615	0.00729803	1.42e-14	0.00303817	0.0653937	1.42e-14	0.0886009	0.121616	0.113136	0.020582	0.0119858	0.0102832	0.0111653	1.03e-14	0.00247212	0.0340252	1.03e-14	1.03e-14	0.074482	0.00466054	0.0468487	0.0612319	1.36e-14	0.351083	0.130978	0.603194	1.05e-14	0.0260982	1.05e-14	0.0825605	0.098551	0.0616941	0.0107842	0.0104474	0.0423535	0.10157	0.196219	1.11e-14	0.313673	0.0425382	0.00941085	0.254645	0.00825739	0.0145231	0.0967086	0.000239265
TCGA.46.3765.01A.01R.0980.07	0.181279	0.0948375	1.54e-14	0.0656375	0.089734	0.041498	0.0577834	0.0756758	1.47e-14	0.0342822	0.0195084	0.0729697	0.144829	0.065764	0.0593454	0.0353204	1.42e-14	0.0140509	0.0105651	0.000411229	1.42e-14	0.140146	0.0790865	0.0110384	0.298367	0.0283731	0.150719	0.0803056	0.474962	0.00284874	0.0412605	0.115797	0.00469643	0.201509	0.00679906	0.0110831	0.0364087	0.0662326	0.0201737	0.1103	0.00918931	0.297327	0.00391637	0.0573271	0.149055	0.0332232	0.207155	0.0822401	0.0227868
TCGA.46.3766.01A.01R.0980.07	0.354527	0.0720106	0.201517	9.55e-15	0.31091	0.111085	0.216599	0.0344498	0.198306	0.0198104	0.00988761	0.0123125	0.339028	0.157813	0.112185	0.216868	0.10352	0.0226276	0.0275285	0.107605	0.0762031	0.0440717	0.145161	0.252871	0.438733	0.196506	9.53e-15	0.11189	0.198808	0.246445	0.376465	0.0935516	0.0821212	0.00189921	0.0527369	0.206504	0.280536	0.0879328	0.0124187	0.0430163	0.125221	0.0210282	0.21851	0.128419	8.5e-15	0.274919	0.296169	1.63e-11	0.182936
TCGA.46.3767.01A.01R.0980.07	0.314709	0.0802118	0.252922	0.0155768	0.173866	0.052766	0.225467	0.0790263	0.0874944	0.157976	0.0561978	0.031083	0.366431	0.126421	0.0109257	0.15262	0.0307895	4.98e-10	0.0339832	0.0667107	0.0578287	0.0809142	0.200275	0.283176	0.489855	0.133848	7.13e-07	0.0931196	0.315966	0.200722	0.4082	0.00531712	0.0408318	0.028963	0.0271256	0.218221	0.319106	0.0744776	1.05e-14	0.125381	0.0747356	0.0695062	0.225714	0.0682627	9.39e-15	0.136381	0.400787	0.0597555	0.187888
TCGA.46.3768.01A.01R.0980.07	1.18e-14	0.0676463	1.18e-14	0.0524371	0.000777532	1.4e-14	0.00613126	0.0297439	1.4e-14	0.0424339	0.149479	1.4e-14	1.49e-14	0.0752221	1.49e-14	1.35e-14	1.35e-14	0.00180518	0.0423824	1.35e-14	1.35e-14	0.0378904	0.0244311	0.0023436	0.0474998	1.31e-14	0.210606	0.0117293	0.200849	1e-14	1e-14	0.0162246	4.79e-10	0.320687	1.08e-14	1.08e-14	0.00890592	0.0833743	0.0477697	0.0729623	1.08e-14	0.0954077	0.00543147	0.0102804	0.225817	0.00507259	0.0236882	1.59e-14	9.02e-15
TCGA.46.3769.01A.01R.0980.07	1.02e-14	0.0247508	0.049116	0.0322088	0.0295636	0.0952968	1.05e-14	0.00845697	1.05e-14	1.05e-14	0.0271888	0.0195886	0.0151534	0.194897	0.1525	0.0298979	0.0333348	0.122151	0.0157759	1.17e-14	0.0117395	0.203376	0.090584	0.0195228	0.418815	0.0315405	0.0428927	0.0679664	0.136474	8.82e-15	0.229337	0.295853	0.000520323	0.0388524	0.0532515	0.00561579	0.0447103	0.027993	8.35e-15	0.126973	0.0429766	0.285263	0.0390494	1.17e-14	0.0379172	1.17e-14	0.131367	0.165683	6.61e-15
TCGA.46.6025.01A.11R.1820.07	0.00364619	0.0703399	1.02e-14	0.0306233	1.02e-14	1.07e-14	1.07e-14	0.0231291	1.07e-14	0.0196834	0.0525012	0.0275722	1.09e-14	1.09e-14	0.0551235	1.09e-14	1.09e-14	0.0149951	0.0531575	1.09e-14	1.09e-14	0.0961566	0.107679	0.0158811	0.158879	0.00879	0.102465	0.0319913	0.454236	8.8e-15	0.214922	0.0381303	8.8e-15	0.0294366	0.0111481	9.48e-15	0.0284164	0.0211179	0.0187172	0.0892578	9.48e-15	0.451706	1.37e-14	0.00167183	0.18391	1.37e-14	0.0623496	1.37e-14	7.23e-15
TCGA.46.6026.01A.11R.1820.07	0.014377	0.228143	0.00915533	0.350481	0.00503654	8.4e-15	0.00461556	0.101519	8.4e-15	0.0972221	0.0616599	0.0418708	0.00614577	8.61e-15	8.61e-15	0.0122832	8.18e-15	8.18e-15	0.0164788	0.00878751	8.18e-15	8.18e-15	0.0230345	0.0546494	8.19e-15	0.0127856	0.466277	0.2831	0.328748	8.46e-15	8.46e-15	8.46e-15	0.0253334	0.247818	0.122813	0.000660696	6.77e-15	0.0195179	0.100797	0.363459	6.77e-15	0.0913573	0.0457987	0.075099	0.386235	0.00235495	9.18e-15	1.98e-14	9.53e-11
TCGA.51.4079.11A.01R.1758.07	0.0397214	0.0690961	0.615788	0.00619936	1.1e-14	0.0135912	0.0248861	0.143115	0.434393	0.06138	0.0207017	0.0326169	0.0209339	0.118973	0.0688781	0.0519235	0.109402	0.0252438	0.0100101	0.458034	1.03e-14	0.00970759	0.00897882	0.379453	6.43e-15	0.276738	0.0421253	0.301684	0.0149786	0.758012	0.0410639	0.0871096	0.0988357	9e-15	0.0446084	0.571187	0.00955403	0.0347808	0.0930116	0.0572253	0.0624777	0.010265	0.368721	0.257845	0.0226477	0.0505616	0.00976068	0.248655	0.0275714
TCGA.51.4079.01A.01R.1100.07	0.0772374	0.0418771	0.00100886	0.0145501	0.0511933	0.015401	0.00996885	0.0407722	1.74e-14	0.0362599	0.0787638	0.0749922	0.0368621	0.079097	0.0842105	0.016347	1.05e-14	0.0174468	0.0332118	1.05e-14	0.0127996	0.119798	0.0660138	0.0230022	0.328149	1.52e-14	0.031188	0.0727128	0.695722	0.0160081	0.0672103	0.0378247	0.0199518	0.047773	0.0132828	0.00182106	0.0515998	0.0585343	1.17e-14	0.0902632	1.17e-14	0.30417	1.54e-14	0.0816112	0.0999597	0.00934653	0.208255	0.137513	0.00405148
TCGA.51.4080.11A.01R.1758.07	0.103412	0.0323886	0.574876	0.0124125	0.135581	0.101803	0.155668	0.0693327	0.358691	0.0508431	9.48e-15	0.0281784	0.1733	0.296009	0.15812	0.195159	0.233698	0.0266211	0.0187314	0.283466	0.00600611	0.00122819	0.00108521	0.430372	7.44e-15	0.406533	0.0241418	0.138954	0.0113444	0.717712	0.00889817	0.145272	0.116774	9.95e-15	0.0417252	0.477347	2.05e-12	0.0170619	0.0224467	0.118933	0.194315	0.0202031	0.343647	0.26107	5.96e-15	0.149059	0.00650394	0.217301	0.132947
TCGA.51.4080.01A.01R.1100.07	8.63e-15	0.0854739	8.63e-15	0.128363	8.63e-15	1.01e-14	1.01e-14	0.0110272	1.01e-14	0.12039	0.0886403	0.0905833	0.00843272	0.0138228	1.04e-14	9.01e-15	9.01e-15	9.01e-15	0.0258951	9.01e-15	9.01e-15	9.01e-15	0.0294114	0.0288306	0.00619607	1e-14	0.274074	0.0455188	0.301275	7.86e-15	7.86e-15	0.004919	7.86e-15	0.240511	0.02785	0.00346571	8.25e-15	0.117003	0.0100693	0.109613	8.25e-15	0.0782242	0.0190789	0.00857277	0.257297	1.11e-14	0.0523247	1.11e-14	6.89e-15
TCGA.51.4081.11A.01R.1758.07	0.20475	0.0531679	0.458163	0.0376948	0.167058	0.128574	0.162001	0.0614062	0.326931	0.0536968	9.21e-15	0.0303315	0.222232	0.217653	0.057248	0.218626	0.235331	0.0202742	0.0580406	0.201914	0.0113422	0.0125186	0.0284647	0.379466	7.16e-15	0.431734	0.0194996	0.1693	0.0514319	0.690102	0.0439882	0.112773	0.101705	1.08e-14	0.0599415	0.463515	0.0405783	0.0134461	0.0778222	0.026834	0.238773	0.0466671	0.270421	0.226007	0.000386774	0.170535	5.68e-15	0.287479	0.160538
TCGA.51.4081.01A.01R.1100.07	7.94e-15	0.0929867	7.94e-15	0.123699	7.94e-15	9.26e-15	9.26e-15	0.0334967	9.26e-15	0.0480689	0.0919047	0.0562219	0.00715325	0.00777588	7.01e-15	0.00152903	7.43e-15	7.43e-15	0.0224273	7.43e-15	0.0013501	0.00278181	0.0758825	0.01081	0.244475	1.1e-14	0.315582	0.0696081	0.451326	8.64e-15	0.058323	8.64e-15	0.00627124	0.224083	0.0389894	0.0129925	0.154702	0.0723662	0.0345553	0.156516	9.3e-15	0.316188	1.05e-14	1.05e-14	0.326394	1.05e-14	0.205922	1.05e-14	6.42e-15
TCGA.51.6867.01A.11R.2045.07	1.41e-14	0.153898	0.004522	0.105815	0.068125	0.0939246	0.0366584	0.102698	1.51e-14	0.0877118	0.179636	0.0355174	1.24e-14	0.0113725	0.120973	4.33e-12	1.16e-14	0.0862403	0.0268177	1.16e-14	1.16e-14	0.062895	0.0531955	0.0483182	0.240337	1.24e-14	0.342296	0.103837	0.376776	0.000192075	0.0455977	0.0820173	0.000638403	0.343572	0.0384755	0.00906387	0.0412772	0.121749	0.00950839	0.18615	1.13e-14	0.275368	0.0631203	0.0268519	0.308142	1.36e-14	0.138631	0.0846907	9.49e-15
TCGA.52.7622.01A.11R.2125.07	0.285418	0.265689	0.0998554	0.0874833	0.182142	0.224499	0.1806	0.0587285	0.0441843	0.0459586	0.0676304	0.0394032	0.310493	0.188724	0.220722	0.129769	0.0733665	0.0816811	0.0482681	0.0526857	0.04627	0.0879835	0.01257	0.171352	0.148559	0.332796	0.200592	0.106333	0.515313	0.128105	0.0369985	0.18975	0.0830089	0.0393434	0.0773068	0.0692898	0.0651274	0.059557	0.0573411	0.115375	0.127701	0.354479	0.170183	0.209974	0.0350097	0.201223	0.0100757	0.253216	0.130694
TCGA.52.7809.01A.21R.2125.07	0.0484916	0.355216	0.0156082	0.12161	2.42e-14	0.000519728	0.00722785	0.15722	1.22e-14	0.102637	0.164783	0.148168	0.0346961	1.55e-14	1.55e-14	0.0160842	1.03e-14	1.03e-14	0.0870547	0.0356736	1.03e-14	0.0200284	0.0139041	0.104944	1.04e-07	0.00331357	0.600895	0.215987	0.225686	0.0255939	1.3e-14	0.00165591	0.0423891	0.425395	0.134107	0.0195514	0.0141812	0.0714143	0.0949106	0.484627	8.93e-15	0.0245947	0.0901075	0.149617	0.35834	1.04e-14	0.0839189	0.0494828	4.08e-05
TCGA.52.7810.01A.11R.2125.07	6.84e-15	0.0146647	6.84e-15	0.0135092	6.84e-15	8.03e-15	8.03e-15	0.0119479	8.03e-15	0.0205532	0.0174183	0.0238114	0.00261739	6.14e-15	6.14e-15	8.62e-15	8.62e-15	8.62e-15	0.0168085	8.62e-15	0.0171896	0.107281	0.0822695	0.0275384	0.126223	1.01e-14	0.107932	0.0618329	0.418322	8.42e-15	0.190124	8.42e-15	8.42e-15	0.021577	0.0232785	8.21e-15	0.0180509	0.00916615	0.0112915	0.0837904	8.21e-15	0.436402	0.0308624	0.00147582	0.0310592	1.16e-14	0.0692499	0.0419633	5.09e-15
TCGA.52.7811.01A.11R.2125.07	0.0342081	2.59e-07	0.199979	0.0519135	0.00939141	1.64e-14	1.64e-14	0.0705772	0.0672772	0.035811	0.0499797	0.0695792	2.08e-14	0.103562	0.0424705	1.18e-14	0.0191208	0.00061237	0.0178183	0.0628689	0.00156507	0.153773	0.0916866	0.107582	0.399216	0.0882881	0.048859	0.1475	0.675	0.0452634	0.160566	0.0219349	0.0237244	0.000108359	0.0618667	0.0981613	0.0629234	0.0234728	0.00214799	0.106313	0.0012304	0.378692	0.113441	0.218379	0.0812931	1.56e-12	0.18797	0.138638	1.06e-14
TCGA.52.7812.01A.11R.2125.07	0.0199917	0.0850994	0.0254477	0.0338246	0.314286	0.179269	0.0993954	0.0099157	1.52e-14	0.0263093	0.0477906	1.52e-14	0.137095	0.0492565	0.328671	0.0466345	0.0091415	0.229865	0.0430904	0.00605276	9.75e-13	0.141817	0.0281254	0.0209102	0.103687	0.081374	0.0903364	0.0899862	0.0419912	1.03e-14	0.0869413	0.420351	0.108555	0.0386444	0.0496867	1.3e-14	0.0102316	0.111524	0.0311007	0.0339751	0.0357598	0.0730781	0.00793688	0.0500443	0.0627037	0.0664626	0.0480918	0.113523	0.00454219
TCGA.56.1622.01A.01R.0692.07	7.92e-15	0.00114802	0.0180297	0.113399	7.92e-15	1.09e-14	0.000462741	3.87e-05	1.09e-14	0.0663777	0.205509	0.0355349	7.83e-15	0.017206	0.023455	0.0025156	9.62e-15	0.0315643	0.0221856	9.62e-15	9.62e-15	0.0685787	0.0539528	0.00582819	0.175479	1.06e-14	0.226195	0.0365466	0.330794	0.000492877	0.0661036	0.0586655	0.0990892	0.179794	0.00730744	7.4e-11	0.0327826	0.128728	0.0144373	0.114775	9.53e-15	0.186685	0.0363666	0.0704191	0.158028	1.11e-14	0.123334	0.0405451	5.15e-15
TCGA.56.5897.01A.11R.1635.07	0.239895	0.0879357	0.132845	1.63e-14	0.489324	0.106744	0.106823	0.0191872	8.49e-06	0.0176858	0.0496183	1.55e-09	0.234799	0.243683	0.113816	0.102797	0.0423377	0.0166302	0.038222	8.86e-15	0.015189	8.86e-15	0.233435	0.034899	0.746501	0.107064	1.11e-14	0.104355	0.495063	8.65e-07	0.304723	0.128789	0.0252907	0.0400096	1.1e-14	0.0958652	0.352747	0.031978	0.0144156	9.37e-08	0.10483	0.247133	0.0649124	0.0336989	0.0118391	0.109611	0.705731	0.00320154	0.136349
TCGA.56.5898.01A.11R.1635.07	0.010528	0.135871	0.0352226	0.0579011	0.035304	1.99e-14	0.0126203	0.0389349	0.0529088	0.0819106	0.102436	0.0390622	0.0498008	0.0492422	0.00539859	9.57e-15	4.11e-05	9.57e-15	0.0265929	0.032904	0.0492339	0.0712675	0.0432134	0.113711	0.304563	0.0365377	0.170686	0.141519	0.652205	0.0504659	0.0999189	1.24e-14	0.0867477	0.029397	0.0445536	0.0358317	0.0976743	0.0297869	0.0505368	0.161624	0.000511207	0.353984	0.128704	0.234539	0.122788	0.0953397	0.129585	0.0611711	0.0035416
TCGA.56.6545.01A.11R.1820.07	0.229641	0.115309	0.114121	0.0203457	0.281069	0.101132	0.0843877	0.00980271	0.0341719	0.174826	0.130545	0.0475201	0.211358	0.187607	0.153419	0.125472	0.0462251	0.0443431	0.049351	0.0230671	0.0309617	0.137236	0.201049	0.204729	0.555282	0.0698453	0.0677765	0.102368	0.243363	0.0669886	0.46276	0.141108	1.09e-14	0.0857801	0.0277645	0.0943285	0.288105	0.0752494	9.36e-15	0.161615	0.082102	0.25115	0.214612	0.063155	0.00961766	0.0995259	0.403742	0.12707	0.107299
TCGA.56.6546.01A.11R.1820.07	0.178929	0.158733	0.0434061	0.0702577	0.2065	0.137373	0.147889	0.0460523	0.0405268	0.168219	0.101898	1.16e-14	0.2126	0.111658	0.218965	0.20231	0.0911094	0.182233	0.0383372	0.0158788	1.48e-14	0.0568168	0.0251173	0.143842	0.216372	0.130384	0.23688	0.22088	0.0690208	0.0830431	0.130699	0.174631	0.0431743	0.280143	0.0733284	0.0641795	0.0653721	0.0502532	9.96e-15	0.434273	0.107266	0.0638355	0.0985556	0.0917199	0.0273176	0.149552	0.24107	0.119562	0.0972576
TCGA.56.7221.01A.11R.2045.07	0.00965365	0.121892	0.0274341	0.143969	9.7e-15	9.66e-15	9.66e-15	0.0370688	0.0106483	0.0445141	0.102455	0.0467725	6.51e-15	6.51e-15	6.51e-15	7.54e-15	1.91e-11	7.54e-15	0.0132724	0.00311998	7.54e-15	7.54e-15	0.00595192	0.0423615	1.14e-14	1.14e-14	0.325536	0.109599	0.512853	8.83e-15	8.83e-15	8.83e-15	0.0925559	0.045173	0.0518871	0.00100202	8.35e-15	0.0596026	0.073108	0.173673	0.000123856	0.172355	0.0183793	0.143779	0.300408	0.00391747	1.08e-14	0.0010386	3.02e-06
TCGA.56.7222.11A.01R.2045.07	0.0586011	0.000181852	0.467489	0.0872988	0.00337432	1.04e-14	0.0217747	0.0109961	0.40962	0.0192913	0.0150588	0.0361627	1.19e-14	0.15218	1.19e-14	8.69e-15	0.22703	8.69e-15	0.0308254	0.31536	8.69e-15	8.69e-15	8.69e-15	0.323965	3.94e-11	0.385849	0.0230569	0.112848	0.00338942	0.722933	8.41e-15	0.0268545	0.140751	8.41e-15	0.0506857	0.173744	9.04e-15	0.0874121	0.0178728	0.025355	0.0722018	0.0167114	0.172746	0.388423	0.0295937	0.1143	0.00431255	0.250073	0.0322944
TCGA.56.7222.01A.11R.2045.07	7.74e-15	0.0459742	0.0197018	0.0702872	1.18e-10	9.64e-15	9.64e-15	0.0507098	0.0101777	0.00293583	0.109326	9.64e-15	6.53e-15	6.53e-15	6.53e-15	1.05e-14	1.05e-14	0.0053431	0.0405096	0.0155476	0.000176996	0.181755	0.0362148	0.0252024	0.0919584	1.14e-14	0.117009	0.0277674	0.401916	9.87e-15	0.19355	0.0151213	0.0692589	9.87e-15	0.0914438	8.62e-15	8.62e-15	0.0670913	2.62e-05	0.0490353	8.62e-15	0.282528	0.0157622	0.0271824	0.0895537	1.01e-14	0.0129642	0.0933316	6.01e-15
TCGA.56.7223.01A.11R.2045.07	0.00332467	0.233404	0.00055469	0.0970833	5.34e-15	7.02e-15	0.00410288	0.0565181	7.02e-15	0.0450558	0.191583	0.0331501	0.00304369	5.16e-15	5.16e-15	7.82e-15	7.82e-15	7.82e-15	0.0640192	7.82e-15	7.82e-15	0.00433608	0.0318897	0.0428248	1.42e-11	8.4e-15	0.607742	0.0982927	0.0843337	7.21e-15	7.21e-15	7.21e-15	0.0025471	0.543442	0.068196	0.000310641	0.00595472	0.102339	0.0100112	0.508734	6.52e-15	0.0532063	0.0224278	8.87e-15	0.511841	8.87e-15	0.0792448	8.87e-15	4.75e-15
TCGA.56.7579.11A.01R.2045.07	0.0448375	0.0742974	0.660303	0.028352	0.0946834	0.0896123	0.100813	0.0129155	0.42689	0.0446637	0.00260048	0.0654893	0.0772236	0.202129	0.103376	0.119916	0.220018	0.0279613	0.0219335	0.287169	0.0243849	0.00997015	8.93e-15	0.417177	7.7e-15	0.416224	0.056453	0.110146	5.92e-05	0.723349	1.02e-14	0.095429	0.176531	1.02e-14	0.0490193	0.367055	9.92e-15	0.0914016	0.054623	0.0650055	0.146078	9.92e-15	0.304117	0.342493	0.01408	0.15302	6.7e-14	0.184006	0.119741
TCGA.56.7579.01A.11R.2045.07	1.09e-14	0.0134343	0.00423027	0.0665255	0.0143384	1.11e-14	1.11e-14	0.0456157	1.11e-14	0.00594454	0.108271	1.11e-14	0.0231341	0.0223724	1e-14	0.00269102	7.29e-15	7.29e-15	0.0106504	7.29e-15	0.0393929	0.0158148	0.0316186	0.00655276	0.101752	1.18e-14	0.131694	0.0245969	0.499617	7.69e-15	1.17e-14	0.00453633	0.00820259	0.0657519	1.01e-14	0.00381081	0.0183946	0.0436124	0.0677365	0.0445282	1.01e-14	0.285391	0.00133961	0.000544048	0.032848	1.36e-14	0.0641866	0.0331975	0.00383634
TCGA.56.7580.11A.01R.2045.07	0.0480864	0.0245182	0.603928	0.0540563	0.079818	0.046524	0.0439349	0.0633088	0.404477	0.0350927	0.00180719	0.0255153	0.0421336	0.245804	0.0406825	0.0617697	0.211595	0.00770704	0.0524742	0.311286	9.42e-15	0.0298114	0.0277811	0.474376	0.0336648	0.280125	0.0567139	0.15512	0.0129726	0.779718	0.0462202	0.0711136	0.081709	1.94e-05	0.164147	0.408638	0.0272773	0.0816907	0.0222914	0.0544972	0.119741	0.0334721	0.309962	0.324318	0.0207643	0.147973	0.0265569	0.122034	0.110405
TCGA.56.7580.01A.11R.2045.07	0.0606683	0.0691313	0.0118854	0.105609	0.0128438	0.0137227	1.21e-14	1.21e-14	1.21e-14	0.160318	0.114828	0.119119	0.0303794	1.46e-14	1.46e-14	0.0162169	1.33e-14	1.33e-14	0.0290004	1.33e-14	1.33e-14	0.0451551	0.103276	0.0176685	0.11161	1.19e-14	0.252108	0.0597421	0.306237	9.29e-15	0.0295808	0.0511323	9.29e-15	0.269155	1.11e-14	7.26e-11	0.0556411	0.100396	0.123721	0.10212	1.11e-14	0.255948	0.0243849	1.3e-14	0.17548	1.3e-14	0.209	0.0437553	0.00292297
TCGA.56.7582.11A.01R.2045.07	0.153241	0.168613	0.418798	0.0201782	0.0958028	0.028903	0.060675	0.0346475	0.36301	0.0792997	8.74e-15	0.0803572	0.0697894	0.166602	0.0055118	0.103376	0.131654	1.07e-14	0.0182543	0.349431	0.0051582	1.07e-14	0.0319417	0.401338	0.043091	0.384607	0.0761546	0.0948098	0.00395764	0.794102	0.0739819	0.000201059	0.123575	1.04e-14	0.0582125	0.478218	0.0782827	0.0624313	0.065378	0.0617723	0.102912	0.00461103	0.319165	0.355134	6.74e-15	0.146229	0.0946904	0.0479404	0.0910314
TCGA.56.7582.01A.11R.2045.07	1.42e-14	0.0914754	0.00397503	0.0943338	0.0271479	0.000676728	0.010303	0.0479196	1.28e-14	0.0688052	0.178863	0.0903034	0.0134971	0.0415421	0.0459755	9.32e-15	9.32e-15	9.32e-15	0.0400837	9.32e-15	0.0294807	9.32e-15	0.042541	0.0380897	0.227958	0.0138543	0.243417	0.0290104	0.516857	8.98e-15	0.0241373	0.00948947	8.98e-15	0.189881	0.00131145	0.0182484	0.0218421	0.119917	1.12e-14	0.177209	0.000869984	0.206514	0.0342932	1.35e-14	0.201282	0.0226218	0.244281	0.0501117	1.02e-14
TCGA.56.7730.11A.01R.2125.07	1.57e-11	0.0246275	0.481544	0.0371605	1.02e-14	8.42e-15	8.42e-15	0.0292243	0.2198	0.0343358	8.42e-15	0.044651	1.56e-14	0.166636	0.0250583	8.14e-15	0.14432	8.14e-15	0.0512681	0.319511	0.00444378	0.0127153	8.14e-15	0.358321	7.44e-15	0.370642	0.0633816	0.207642	0.108484	0.607856	1.03e-14	0.00838214	0.236091	1.03e-14	0.102304	0.364449	1.03e-14	0.00389149	0.138623	0.0327699	0.0402904	0.00936105	0.271928	0.486811	6.43e-15	0.0662446	6.43e-15	0.170887	5.39e-15
TCGA.56.7730.01A.11R.2125.07	7.52e-15	0.0932297	7.52e-15	0.193101	7.52e-15	9.07e-15	0.0131973	0.079594	9.07e-15	0.0218699	0.0740433	0.0843063	0.0335533	7.25e-15	7.25e-15	7.88e-15	7.88e-15	0.000157377	0.0279262	0.0101588	7.88e-15	0.0172397	0.0103572	0.0267514	1.53e-13	1.08e-14	0.432031	0.0950365	0.40971	1.15e-05	0.000455698	9.16e-15	0.00287199	0.214267	0.0538803	0.00290165	7.64e-15	0.018934	0.0529566	0.170892	7.64e-15	0.124204	0.0547214	0.0548782	0.319349	1.19e-14	1.19e-14	0.00144993	5.49e-15
TCGA.56.7731.11A.01R.2125.07	8.98e-15	0.0457149	0.489013	0.00160288	0.0375338	0.0444539	3.53e-07	0.0273459	0.371403	0.0338588	8.69e-15	0.0377344	9.82e-15	0.201229	0.0721677	0.0481609	0.239753	0.0296866	0.0236387	0.305697	0.0152474	0.0297	0.0190955	0.397749	0.022087	0.446741	7.53e-15	0.106598	0.029001	0.649295	0.0611772	0.111378	0.11877	8.98e-15	0.076545	0.335343	9.2e-15	0.0186413	0.0365121	0.0201075	0.134261	0.0256833	0.240193	0.283662	4.63e-07	0.102924	5.53e-15	0.337212	0.0695569
TCGA.56.7731.01A.11R.2125.07	0.154125	0.0388666	0.154465	0.150879	0.178848	0.0122152	0.158964	0.0951594	0.071311	0.0926952	1.59e-14	0.00260017	0.225846	0.175523	0.0344114	0.0752193	0.0778357	0.0109779	0.0345442	0.131486	0.00977291	0.126127	0.0717157	0.209233	0.274935	0.279478	0.0312864	0.201664	0.361019	0.195199	0.230179	3.1e-07	0.193942	6.98e-08	0.0845006	0.177045	0.171913	1.25e-14	0.0368783	0.0892114	0.071713	0.123774	0.154139	0.256783	9.57e-15	0.141826	0.177557	0.167936	0.0861274
TCGA.56.7822.01A.11R.2125.07	1.35e-14	0.0600413	0.0810701	0.0590761	1.35e-14	1.48e-14	1.48e-14	0.0395738	1.48e-14	0.0407208	0.102424	0.120749	1.47e-14	0.000230283	1.47e-14	7.49e-15	7.49e-15	7.49e-15	0.0641217	0.0134442	0.00396616	0.0129389	0.0571956	0.168974	0.122114	1.3e-14	0.202941	0.128303	0.63307	0.0173949	0.167518	0.00708239	0.0358547	9.1e-15	0.0858367	0.0162227	0.0154681	0.050887	0.0270356	0.0458148	1.02e-14	0.348269	0.0811821	0.174309	0.247247	1.59e-14	0.0617255	0.00756545	1e-14
TCGA.56.7823.11A.01R.2247.07	0.0558898	0.0660495	0.584656	0.0705049	0.117127	0.0395305	0.0997253	0.029262	0.374839	0.0537853	8.97e-15	0.0509642	0.119173	0.266025	0.0806135	0.106283	0.230373	0.0100661	0.0231615	0.312358	0.00448468	0.0227575	0.00883864	0.387797	0.00747537	0.436364	0.05349	0.114873	0.00372795	0.749846	0.0578679	0.0581131	0.130445	1.06e-14	0.0832597	0.41997	0.0214297	0.0492067	0.0485844	0.0376374	0.160069	1.05e-14	0.279664	0.313217	5.99e-15	0.117556	0.0110846	0.216134	0.0965291
TCGA.56.7823.01B.11R.2247.07	0.000560869	0.084357	8e-15	0.0965776	0.00188203	9.31e-15	9.31e-15	0.0674316	0.00744506	0.0464727	0.0872585	9.31e-15	0.0134801	0.0125829	0.0150435	0.000128589	8.75e-15	8.75e-15	0.0153616	8.75e-15	0.00470047	0.00268902	0.00907947	0.0427079	0.00311046	9.37e-15	0.209322	0.0592388	0.365836	7.48e-15	0.0192359	7.48e-15	0.00561325	0.141182	0.0414354	7.56e-15	7.56e-15	0.046965	0.0227829	0.109696	7.56e-15	0.228919	0.0101523	9.86e-15	0.137382	9.86e-15	0.0167917	0.0128669	3.35e-12
TCGA.56.8082.11A.01R.2247.07	0.0516049	0.0713184	0.582316	0.0412964	0.0964024	0.0614794	0.0552367	0.0107652	0.417664	0.0225606	0.00351721	0.0302253	0.0354672	0.158353	0.0928528	0.0865794	0.18199	0.0418819	0.0331	0.325176	0.000671334	0.067378	0.0346941	0.454361	0.0228395	0.340795	0.00413648	0.177868	0.0576892	0.702153	0.106691	0.070729	0.0627386	8.82e-15	0.138033	0.451275	0.00500231	0.0567455	0.0318312	0.0121228	0.11923	0.0143208	0.300449	0.198136	5.23e-15	0.0618773	0.00459449	0.315906	0.0917524
TCGA.56.8082.01A.11R.2247.07	9.26e-15	0.0895723	9.26e-15	0.251248	9.26e-15	7.79e-14	0.00797084	0.0483417	1.01e-14	0.132744	0.13607	0.0992514	8.54e-15	0.00917638	8.54e-15	1.03e-14	1.03e-14	0.00515186	0.00888612	0.000230573	0.00126644	0.0443794	0.0361678	0.0392751	0.0271762	1.07e-14	0.274189	0.0736082	0.365519	9.23e-15	0.0156186	0.00809367	0.0267262	0.221813	0.0358018	2.2e-06	0.00461423	0.106112	0.00522627	0.192436	8.57e-15	0.111954	0.0206915	0.093851	0.219536	9.94e-15	0.0935235	0.0218258	6.47e-15
TCGA.56.8083.11A.01R.2247.07	0.00454381	0.0659713	0.6509	0.00578396	9.9e-15	3.47e-10	0.0450491	0.0239428	0.656184	0.0203762	0.000185172	0.0318375	0.0122108	0.205284	0.0324315	0.0317344	0.170276	0.0126883	0.00724955	0.437814	8.56e-15	0.0426279	8.56e-15	0.441385	2.05e-07	0.39347	0.0241865	0.132612	8.4e-15	0.880883	3.07e-13	0.00576213	0.099778	8.4e-15	0.0577949	0.473292	9.48e-15	0.0228782	0.0730693	0.0276438	0.0773872	9.48e-15	0.361285	0.311536	6.03e-15	0.0931224	6.03e-15	0.184626	0.0557087
TCGA.56.8083.01A.11R.2247.07	0.0105781	0.155526	0.00722366	0.274256	5.31e-15	6.23e-15	6.23e-15	0.0822009	0.00195036	0.109829	0.182828	0.118666	0.00838385	6.04e-15	6.04e-15	8.96e-15	8.96e-15	8.96e-15	0.0899677	0.0249948	0.00142728	0.0565023	0.0234295	0.127703	0.0651915	7.21e-15	0.580604	0.173202	0.0601964	0.00403739	0.100918	9.28e-15	0.00167785	0.59178	0.0626268	0.0401257	0.0340049	0.0300615	0.0483963	0.596077	6.06e-15	0.0793351	0.0664864	0.00714343	0.555981	8.01e-15	0.130412	0.0105522	5.22e-15
TCGA.56.8201.11A.01R.2247.07	0.0159466	0.0781089	0.648278	9.48e-15	0.121783	0.0629337	0.125281	0.0188555	0.49434	0.010537	1.04e-14	0.0597127	0.0599607	0.221936	0.0302195	0.101168	0.23365	0.015467	0.0143073	0.341478	8.91e-15	0.0101949	0.00927609	0.354018	7.37e-15	0.484558	0.0189283	0.141334	9.08e-15	0.836719	3.33e-13	0.0306451	0.12519	9.08e-15	0.101484	0.375637	1.1e-10	0.0276317	0.0282658	0.0125221	0.174079	1.02e-14	0.258814	0.26595	5.71e-15	0.111281	5.71e-15	0.336057	0.104672
TCGA.56.8201.01A.11R.2247.07	0.143315	0.0133232	0.06049	7.48e-05	0.523209	0.22531	0.088922	0.0517189	0.0166369	0.0278329	0.0105418	1.18e-14	0.178933	0.240776	0.264745	0.112801	0.0758825	0.24463	0.0159358	1.05e-14	0.0203823	0.152315	0.136532	0.000158552	0.561253	0.178211	0.0156564	0.0237773	0.0912399	8.71e-15	0.335158	0.476188	8.71e-15	0.00082516	0.0354571	0.0132906	0.200928	0.00462861	1.67e-08	0.0271922	0.225105	0.302887	1.18e-14	1.18e-14	1.18e-14	0.172664	0.255944	0.21065	0.0964297
TCGA.56.8304.01A.11R.2326.07	0.0548558	0.0834675	1.37e-14	0.169275	0.071108	0.0142102	1.28e-14	0.0937073	1.28e-14	0.0022032	0.135753	0.042106	0.0429928	0.0313512	0.105565	1.07e-14	1.07e-14	0.0193961	0.0559454	1.07e-14	0.00849657	0.0583046	0.00780803	0.0151002	3.62e-06	0.00273356	0.213802	0.113925	0.554053	8.76e-15	0.00624779	0.0328439	0.0271812	0.0100385	0.0323845	0.000392725	8.84e-15	0.00731954	0.0212666	0.116619	8.84e-15	0.220306	1.42e-14	0.0165599	0.0607745	1.42e-14	0.0626601	0.0354542	0.00881552
TCGA.56.8305.01A.11R.2296.07	0.0423815	0.168676	0.023136	0.0756983	1.11e-14	1.27e-14	0.00319415	0.0423865	1.27e-14	0.0376073	0.0835915	0.0474094	0.0053677	8.99e-15	8.99e-15	0.00290588	0.00370438	8.29e-15	0.0177697	8.29e-15	8.29e-15	0.0742854	0.0382024	0.0201264	0.177699	1.37e-14	0.319936	0.108736	0.591209	1.05e-14	0.0619401	1.05e-14	1.05e-14	0.0937173	0.0526172	1.33e-11	0.0629933	0.0254862	0.0498673	0.156953	1.01e-14	0.477016	1.6e-14	0.00457686	0.19687	1.6e-14	0.10779	0.0366669	0.00299566
TCGA.56.8307.01A.11R.2296.07	0.0448475	0.290524	1.04e-11	0.0751728	0.10215	0.0763025	0.0240149	0.0466739	8.3e-15	0.438827	0.150983	0.0186473	0.0645003	0.0112522	0.132907	0.0844461	0.0229004	0.0885829	0.0192139	9.13e-15	9.13e-15	0.017545	0.0352194	0.0149781	0.0149192	0.0301769	0.319574	0.178942	0.0926837	3.42e-12	0.00184617	0.228402	9.01e-13	0.250132	0.0675588	7.76e-15	7.76e-15	0.112925	0.120787	0.164174	0.0599345	0.0547792	0.0406396	1.06e-14	0.276324	1.06e-14	0.0271586	0.0836977	0.0534623
TCGA.56.8308.01A.11R.2296.07	0.275594	0.170506	0.0797524	0.0907011	0.0563702	0.00268832	0.0325245	0.0310427	0.00760444	0.115722	0.0945909	0.0377754	0.151015	0.0570303	1.77e-14	0.0389673	1e-14	0.00666984	0.0595187	1e-14	0.0357246	0.0994874	0.0583139	0.0715158	0.38553	0.0145695	0.232969	0.154701	0.576655	0.0127233	0.111222	1.15e-14	0.0135358	0.161212	0.0521028	0.0234464	0.106608	0.0428218	0.0705574	0.20206	0.00844492	0.317993	0.112129	0.0195814	0.135934	0.0427568	0.241972	0.0993057	0.030064
TCGA.56.8309.11A.01R.2296.07	0.0375029	0.0686142	0.63765	0.014746	0.0801507	0.0439992	0.0794405	0.0204613	0.441776	0.0355139	1.15e-14	0.077037	0.017405	0.311338	0.0723092	0.0933764	0.23256	0.0106264	0.0386775	0.285338	0.012333	8.78e-15	0.00191771	0.386278	7.41e-15	0.423306	0.0503915	0.140025	0.00943405	0.630526	1.02e-14	0.103112	0.249414	1.02e-14	0.065105	0.362687	1.03e-14	0.0159143	0.100937	0.0498768	0.134258	0.00365735	0.283745	0.36118	3.1e-10	0.132834	6.08e-15	0.168092	0.108111
TCGA.56.8309.01A.11R.2296.07	0.185903	0.221045	0.0246133	0.0977294	0.347854	0.171213	0.138803	0.187043	0.00890573	0.202957	0.0502698	1.31e-10	0.360681	0.127799	0.179937	0.281821	0.0492332	0.0843522	0.0268077	0.0204986	0.04806	0.0482772	0.082701	0.061717	0.21125	0.283477	0.184473	0.238398	0.132172	0.191295	0.176409	0.295	0.031262	0.137099	0.0802151	0.0396366	0.107124	0.0467499	0.113668	0.14934	0.289954	0.0862133	0.115102	0.0675093	0.0884853	0.299134	0.249661	0.0348566	0.279836
TCGA.56.8503.01A.11R.2403.07	0.07363	0.116598	0.130441	0.047648	0.303591	0.0860745	0.0367782	0.083716	0.00521044	0.120939	1.15e-14	0.0102146	0.0974607	0.197186	0.19012	0.0773334	0.0661635	0.0595353	0.0362521	9.3e-15	0.0281877	0.109188	0.201628	0.140246	0.593631	0.116577	0.091879	0.0574934	0.418427	0.0196765	0.39223	0.12334	3.13e-14	0.0450332	0.0652862	0.0954828	0.28115	9.22e-15	0.0263498	0.165311	0.0937343	0.194877	0.043402	9.39e-15	0.024795	0.0793683	0.508393	0.183593	0.0628223
TCGA.56.8504.01A.11R.2403.07	0.0327541	0.0386184	0.00258119	0.128513	0.12432	0.0584979	0.0053483	0.0802044	1.75e-14	0.0035476	0.16066	0.0791901	0.093855	0.0601093	0.136811	0.000442387	1.21e-14	0.0224585	0.0107182	1.21e-14	1.21e-14	0.0411664	0.0161616	9.84e-09	0.135774	0.00652283	0.167355	0.0710546	0.461667	1.02e-14	0.00390114	0.125859	0.00111889	0.162582	0.0130602	0.00124322	0.074212	0.0265075	0.0245336	0.0483003	0.00225606	0.347729	0.00731632	1.93e-14	0.07272	0.00796993	0.106789	1.93e-14	1.14e-14
TCGA.56.8622.01A.11R.2403.07	0.115655	0.0733074	0.00153636	0.033153	0.0342303	1.44e-14	0.0083343	0.05433	0.00612036	0.0937717	0.0362607	0.115254	0.0118299	1.41e-14	1.41e-14	0.0201621	6.33e-15	6.33e-15	0.0426445	6.33e-15	0.0184621	0.0407686	0.0697054	0.0581061	0.400704	0.0519184	0.115167	0.198381	0.499224	0.0351342	0.213911	9.71e-15	0.0190107	9.71e-15	0.0761306	0.0222774	0.170932	0.00845615	0.129485	0.0405691	0.00692968	0.376387	0.0815392	0.0514583	0.16572	0.0684581	0.244634	0.0068316	0.0168642
TCGA.56.8623.11A.01R.A28V.07	0.133594	0.0864532	0.373406	0.0128613	0.136102	0.112206	0.154285	0.0457066	0.381667	0.0219248	1.04e-14	0.0783193	0.198274	0.208837	0.081134	0.162021	0.19081	0.010087	0.0195187	0.245335	0.0216229	0.0129574	0.00695165	0.352498	7.47e-15	0.44489	0.0538971	0.148715	0.000215941	0.71999	0.00747833	0.0697034	0.202613	1.03e-14	0.106329	0.413839	1.03e-14	0.0162475	0.13575	0.0416928	0.18398	1.03e-14	0.253401	0.313088	5.59e-15	0.164072	5.59e-15	0.179574	0.145055
TCGA.56.8623.01A.11R.A28V.07	0.0374629	0.131004	0.538418	0.0459837	0.143901	0.0892448	0.112441	0.0608041	0.345603	0.037398	8.9e-15	0.0437183	0.14185	0.256853	0.035489	0.132479	0.234956	0.00892491	0.0479575	0.217571	0.0114634	0.0404824	0.0119995	0.351782	7.21e-15	0.419263	0.0679172	0.161038	0.0277798	0.682199	0.00494342	0.0928937	0.192184	1.02e-14	0.130198	0.402032	0.000493933	0.0157862	0.14048	0.0344727	0.191908	1.02e-14	0.254668	0.304159	5.64e-15	0.170176	5.64e-15	0.217226	0.131957
TCGA.56.8624.01A.11R.2403.07	0.209303	0.103644	0.164961	0.127545	0.0197891	1.39e-14	0.0336886	0.0512115	0.0608817	0.0764343	0.086468	0.119477	0.0763557	1.75e-14	1.75e-14	9.86e-15	9.86e-15	9.86e-15	0.101495	0.0239749	0.0362981	0.0121241	0.0249458	0.323184	0.106546	0.0865435	0.278242	0.146939	0.420048	0.172705	0.118517	1.03e-14	0.00821006	0.0866539	0.0684879	0.163637	0.0717287	0.063192	0.191655	0.145253	0.00370521	0.124484	0.260482	0.181621	0.191708	0.0816212	0.102961	1.35e-14	0.0231865
TCGA.56.8625.01A.11R.2403.07	0.232909	0.163735	0.0642842	0.0748549	0.410074	0.228285	0.177446	0.0423621	0.00473355	0.0822616	0.0563755	0.0463833	0.237247	0.212017	0.20557	0.211627	0.133681	0.151196	0.0498027	1.11e-14	0.000358005	0.0182185	0.0876252	0.106247	0.429567	0.214121	0.18401	0.0660546	0.25708	0.0457263	0.194948	0.224805	0.0228992	0.250171	0.0762491	0.0477636	0.224863	0.0441415	0.00243967	0.219655	0.202243	0.0980627	0.0832419	0.00824228	0.045443	0.21231	0.417165	0.102845	0.165876
TCGA.56.8626.01A.11R.2403.07	0.0310612	0.142176	0.154467	0.195832	1.35e-14	1.54e-14	1.54e-14	0.123648	0.0102874	0.034014	0.0569907	0.114715	1.69e-14	1.69e-14	1.69e-14	0.00051081	0.0113004	7.32e-15	0.0624795	0.0260955	0.0284269	0.0538649	0.0799741	0.211278	0.15596	0.0802426	0.396376	0.0958232	0.414182	0.047418	0.321466	1.19e-14	0.0380669	0.0928952	0.0463195	0.0723234	0.101006	0.0138168	0.159345	0.240105	9.94e-15	0.28965	0.17429	0.335086	0.169897	0.0484704	0.0971479	0.0127322	1.02e-14
TCGA.56.8628.01A.11R.2403.07	0.20142	0.253533	0.196363	0.0652306	0.179994	0.0563348	0.123584	0.0706068	0.0715964	0.158844	0.0579949	0.0668531	0.315809	0.131384	0.0940662	0.101339	0.0727144	0.0180325	0.0413699	0.0598145	0.0575995	0.0388832	0.0611245	0.270436	0.0570759	0.318713	0.206572	0.147202	0.237011	0.247154	0.329689	0.00939892	0.0684016	0.108295	0.0977948	0.149684	0.108872	0.0170835	0.176793	0.213404	0.092346	0.0854214	0.225011	0.215784	0.0884188	0.164772	0.148804	0.0891486	0.149026
TCGA.56.8629.01A.11R.2403.07	0.0107634	0.169165	0.00103252	0.12625	9.46e-15	1.08e-14	1.08e-14	0.0739083	1.08e-14	0.119545	0.0367697	0.00457224	1.35e-14	1.35e-14	0.00488182	0.00223461	9.85e-15	0.0131987	0.0305913	9.85e-15	9.85e-15	0.0557418	0.0978279	0.00461465	0.0794328	1.05e-14	0.322428	0.156753	0.430966	1e-14	0.0821005	0.0517399	0.0528477	0.195104	0.0234385	9.47e-15	0.0435391	0.00757432	0.0922945	0.164825	9.47e-15	0.369095	0.024692	1.22e-14	0.261127	1.22e-14	0.148315	1.22e-14	7.07e-15
TCGA.56.A49D.01A.11R.A24H.07	0.119572	0.108095	0.0957546	0.241548	0.254913	0.118463	0.12736	0.063139	0.00325321	0.0634539	0.12128	1.24e-14	0.128054	0.0736961	0.143275	0.11864	0.0440552	0.0910116	0.0333984	0.0567951	0.00199781	0.0905234	1.2e-14	0.0768747	1.26e-14	0.307609	0.276721	0.175216	0.286334	0.0631238	1.39e-14	0.159866	0.10781	0.0983475	0.0875634	0.011619	1.17e-14	0.0386534	0.164497	0.194954	0.0807709	0.156113	0.0764335	0.221521	0.0441008	0.268285	1.19e-14	0.166583	0.0842601
TCGA.56.A4BW.01A.11R.A24H.07	1.44e-14	0.15199	0.0104564	0.299504	0.00041618	0.0384067	1.1e-14	0.0713803	1.1e-14	0.149898	0.288552	0.141425	0.0156423	1.44e-14	0.0875905	1.09e-14	1.09e-14	0.0397643	0.0265069	1.09e-14	0.0294715	0.0513521	0.0626638	0.0448356	0.163319	1.25e-14	0.446774	0.106941	0.547461	1.06e-14	0.120612	0.0796319	0.0694888	0.100342	1.14e-14	0.0022765	0.110273	0.0343174	0.206457	0.157179	1.14e-14	0.289866	0.0752638	1.51e-14	0.303485	0.126525	0.161584	0.0121051	0.00613102
TCGA.56.A4BX.01A.11R.A24H.07	5.74e-15	0.0447901	5.74e-15	0.205865	5.74e-15	6.76e-15	6.76e-15	0.0103042	6.76e-15	0.0230751	0.0712852	0.0875228	4.45e-15	0.0041349	4.45e-15	0.00232725	6.41e-15	6.41e-15	0.0223372	6.41e-15	6.41e-15	6.41e-15	0.0170916	0.0195875	8.68e-15	0.0158438	0.362706	0.0582422	0.322629	6.96e-15	6.96e-15	6.96e-15	0.0155608	0.187062	0.00308489	7.29e-15	7.29e-15	0.0280481	0.118557	0.100733	7.29e-15	0.0867595	8.75e-15	8.75e-15	0.288885	8.75e-15	0.0234596	8.75e-15	4.28e-15
TCGA.56.A4BY.01A.11R.A24H.07	0.179321	0.174502	0.0782524	0.317737	1.3e-07	1.57e-14	0.0377638	0.0424676	1.57e-14	0.0798456	0.224514	0.191882	0.0643456	0.0496738	0.0171746	0.00666015	1.34e-14	0.00814125	0.0596927	0.0090728	1.34e-14	0.0115174	1.34e-14	0.249099	0.000310863	0.00141242	0.396229	0.113354	0.354602	0.0536138	1.14e-14	0.0121052	0.0211632	0.241402	0.121383	0.0681302	1.13e-14	0.106025	0.114648	0.157122	0.000133197	0.135385	0.170664	0.182401	0.406557	1.31e-14	2.98e-14	1.31e-14	0.00246983
TCGA.56.A4ZJ.01A.11R.A262.07	0.0109285	0.0762916	0.497557	0.0425387	0.0717971	0.0166822	0.0458976	0.108808	0.198216	0.0978798	1.37e-14	0.015775	0.0808468	0.266201	0.00509149	0.0383044	0.120194	1.05e-14	0.0346025	0.12965	0.0617689	0.103206	0.088223	0.266881	0.180835	0.364168	0.0762418	0.111875	0.320197	0.211926	0.361005	1.23e-14	0.106871	1.23e-14	0.0682513	0.221467	0.232868	1.09e-14	0.0572299	0.112883	0.0726288	0.130847	0.189355	0.287663	0.00871791	0.163501	0.17886	0.0740778	0.0772445
TCGA.56.A4ZK.01A.11R.A262.07	0.00397154	0.133896	0.00523408	0.132266	0.203351	0.159265	0.0239334	0.0287577	1.7e-14	0.112456	0.0630059	0.133505	0.168693	0.168135	0.261811	0.0325785	0.0329226	0.123214	0.0363174	1.1e-14	0.0253777	0.0350877	0.0131074	0.0282003	0.0143363	0.0855732	0.28026	0.0659138	0.509419	9.89e-15	9.89e-15	0.108457	8.18e-07	0.127623	0.0323832	0.00729894	0.00227318	0.0381884	0.0853273	0.0913492	0.0359431	0.33391	0.0109355	0.0462096	0.170632	0.0896387	1.48e-14	0.106041	0.0120555
TCGA.56.A5DR.01A.11R.A27Q.07	0.000306019	0.0497525	0.00950151	0.0805286	1.33e-14	0.0161294	1.31e-14	0.0162091	1.31e-14	0.0184496	0.0717251	0.000933155	0.0152134	1.32e-14	0.0693014	1.23e-14	1.23e-14	0.0214541	0.044113	1.23e-14	1.23e-14	0.0786247	0.0816406	1.33e-14	0.170251	1.33e-14	0.0858302	0.0483363	0.529256	9.63e-15	0.061902	0.0281669	0.02854	0.0492402	0.00199669	1.06e-14	0.0721002	0.0124	0.020649	0.069659	1.06e-14	0.372261	1.58e-14	1.58e-14	0.0216285	1.58e-14	0.103252	0.0728601	8.06e-15
TCGA.56.A5DS.01A.11R.A27Q.07	0.337595	0.1308	0.142837	0.127409	0.131663	0.0105088	0.14572	0.0220455	1.29e-14	0.206332	0.0914549	0.0858217	0.280803	0.0473315	0.0123363	0.0561633	1.01e-14	0.00134604	0.0350124	1.01e-14	0.0496818	0.028952	0.0222942	0.118695	0.0287023	0.163763	0.383241	0.147289	0.562321	0.000472136	0.0291545	6.43e-06	0.163716	0.0978478	0.0942924	0.0369192	0.038127	0.034367	0.267995	0.185247	0.0359461	0.191426	0.153907	0.117807	0.287896	0.163897	0.0633218	0.0404893	0.126561
TCGA.56.A62T.01A.11R.A405.07	0.00870165	0.145434	0.0087747	0.105518	0.00148899	0.00891546	1.07e-14	0.032735	0.0032814	0.00808498	0.202415	0.149981	0.00421889	0.0270516	0.0142136	8.96e-15	8.96e-15	0.00785735	0.0456453	8.96e-15	0.0401547	0.0737518	0.148235	0.0312139	0.248245	1.11e-14	0.290469	0.0927771	0.443814	8.37e-15	0.144356	0.0413102	0.00234686	0.151192	0.0393347	9.61e-15	0.073917	0.0708905	0.0244721	0.190076	0.0122586	0.36535	0.0283671	1.18e-14	0.181384	1.18e-14	0.127177	0.0682308	0.00893398
TCGA.58.8386.11A.01R.2296.07	0.322382	0.0934663	0.326347	0.0528937	0.137017	0.117382	0.226322	0.0426978	0.311919	0.045924	9.07e-15	0.0555818	0.302526	0.179418	0.11828	0.211252	0.171071	0.0217521	0.0350755	0.196112	0.029746	0.0196625	0.0104152	0.387027	7.45e-15	0.420003	0.0280346	0.164935	0.00194208	0.729748	1.05e-14	0.0744259	0.193258	1.05e-14	0.0515465	0.426791	0.000145641	0.0351142	0.0602651	0.0425836	0.249123	1.04e-14	0.271286	0.253995	2.64e-13	0.155208	5.68e-15	0.313486	0.189508
TCGA.58.8386.01A.11R.2296.07	1.39e-14	0.0684845	0.313671	0.14564	0.0660606	0.00277029	1.34e-14	0.040455	0.132152	0.0212288	0.175052	0.0733869	1.51e-14	0.350661	0.0436786	1.09e-14	0.115269	7.56e-14	0.0447167	0.109608	1.09e-14	0.0480504	0.0597533	0.179461	0.252853	0.276859	0.129206	0.0770118	0.374752	0.171912	0.308565	0.0201061	0.0207905	0.00343623	0.0526687	0.0918491	0.0475144	0.0368284	0.0477277	0.0717381	0.0864884	0.409383	0.135037	0.211186	0.10045	0.0654732	0.0220306	0.399507	0.0260938
TCGA.58.8387.01A.11R.2296.07	0.255303	0.102271	1.06e-14	0.0958846	0.322271	0.128202	0.146458	0.0457884	1.25e-14	0.0950106	0.0790306	0.0571035	0.254751	0.0558697	0.165187	0.185017	1.22e-14	0.134311	0.00526855	1.22e-14	0.0237617	0.0264677	0.0506052	0.0289194	0.0110494	0.090635	0.192243	0.111564	0.270586	9.93e-15	9.93e-15	0.1234	9.93e-15	0.215559	9.55e-15	9.55e-15	0.00831746	0.0403415	0.0368515	0.152467	0.0849952	0.0638502	0.0172775	1.43e-14	0.0778351	0.145187	1.43e-14	0.114988	0.116681
TCGA.58.8388.01A.11R.2326.07	0.00298067	0.274101	0.143041	0.144359	0.161735	0.0686993	0.0685715	0.0659096	0.0314812	0.349213	0.135441	9.06e-15	0.358231	0.142741	0.143668	0.128905	0.0131423	0.0295295	0.0550338	0.0454469	0.0229665	1.11e-14	0.0493856	0.220954	0.154312	0.116572	0.332397	0.175764	0.117299	0.13108	0.165372	0.0391494	1.14e-14	0.332327	0.118138	0.107812	0.0825741	0.0711539	0.1591	0.24989	0.0512912	0.0947226	0.224863	0.145985	0.177298	0.0356618	0.221114	0.0860004	0.0455196
TCGA.58.8390.01A.11R.2326.07	1.09e-14	0.160482	0.0148204	0.104083	0.0483861	1.16e-14	0.0240873	0.0184718	1.16e-14	0.254595	0.128541	0.0637624	1.25e-14	1.25e-14	0.0219713	0.00755954	0.00358788	9.31e-15	0.0449682	0.0126175	0.109847	9.31e-15	0.105473	0.0614801	0.273038	0.0138082	0.304146	0.108213	0.284928	1.03e-14	0.153135	1.03e-14	1.03e-14	0.371745	0.0585629	0.0448364	0.134613	0.0487808	0.0740276	0.259651	0.0129078	0.163916	0.0592394	1.37e-14	0.329845	1.37e-14	0.246612	0.0436582	0.0146089
TCGA.58.8391.01A.11R.2326.07	1.04e-14	0.0311554	1.04e-14	0.0997446	1.04e-14	0.000555845	1.1e-14	0.0425028	1.1e-14	0.0223786	0.0960273	0.011956	0.0010472	0.0211563	0.000322495	9.78e-15	0.000322249	0.00151336	0.0115372	9.78e-15	9.78e-15	0.0223398	0.0168277	0.0507625	5.51e-12	1.13e-14	0.181764	0.0212912	0.404346	8.21e-15	0.0431951	8.21e-15	0.0220729	0.153416	0.00607556	0.0149418	9.2e-15	0.0331191	0.0321114	0.0674003	9.2e-15	0.227802	0.00138905	0.00905476	0.191526	1.28e-14	0.0331558	0.0374594	6.67e-15
TCGA.58.8392.01A.11R.2326.07	9.58e-15	0.119255	9.58e-15	0.251927	9.58e-15	9.38e-15	9.38e-15	0.0916692	9.38e-15	0.105335	0.0624176	0.066988	9.06e-15	0.00427643	9.06e-15	0.00336275	8.56e-15	0.00238927	0.0237895	7.06e-12	0.0153758	0.00745912	0.0139784	0.0699348	1.1e-14	1.1e-14	0.421964	0.0942765	0.47916	9.15e-15	0.000332247	9.15e-15	0.0172083	0.212844	0.0378854	8.76e-15	8.76e-15	0.0371348	0.0227923	0.264938	8.76e-15	0.198815	0.043158	0.0355695	0.350279	1.37e-14	0.0310424	0.00263754	7.47e-15
TCGA.58.8393.01A.11R.2326.07	0.172122	0.0340072	0.0456184	0.0996059	0.499017	0.240406	0.157246	0.0496862	1.66e-11	0.0945349	0.0787184	0.103082	0.313777	0.156739	0.260239	0.136202	0.0532368	0.155786	0.0275362	0.0017581	0.00149676	0.0748413	0.0349775	0.0610931	0.195349	0.283691	0.192304	0.0922771	0.479317	3.97e-07	0.0597009	0.25635	0.0581354	0.0243567	0.0407189	0.00746586	0.0544592	0.092219	0.101459	0.0269737	0.183452	0.225126	0.084063	0.1955	0.0379338	0.273155	0.012624	0.178146	0.147619
TCGA.58.A46J.01A.11R.A24H.07	0.208389	0.195369	0.113315	0.141117	0.0738438	1.26e-08	0.0465806	0.16975	0.055303	0.0572234	0.0473907	0.0686015	0.0886862	0.070871	0.00499403	0.0102323	0.0389129	0.00210404	0.00749837	0.11165	1.51e-14	0.104925	0.01153	0.189356	1.27e-14	0.198353	0.187272	0.202111	0.437325	0.056325	1.22e-14	0.0513194	0.0292434	0.111164	0.0738266	0.0794661	1.18e-14	0.000255331	0.189143	0.131098	0.00824633	0.15352	0.184051	0.187043	0.107707	0.142885	1.2e-14	0.144132	1.04e-14
TCGA.58.A46K.01A.11R.A24H.07	0.0205392	0.170529	1.43e-14	0.23884	0.0237565	0.0204073	0.00700075	0.0380737	1.3e-14	0.0713093	0.111142	0.172251	0.014176	1.27e-14	0.077195	9.75e-15	9.75e-15	0.020412	0.0478225	9.75e-15	9.75e-15	0.0176589	0.0227552	0.00647734	0.00955748	1.19e-14	0.368032	0.0725587	0.301284	9.31e-15	9.31e-15	0.0650683	9.31e-15	0.24828	0.016352	1.04e-14	0.00607058	0.0556748	0.0759718	0.138243	2.74e-05	0.230707	0.00765631	0.000142783	0.264203	1.34e-14	0.022537	0.0504713	0.0048244
TCGA.58.A46L.01A.11R.A24H.07	0.0490544	0.205841	0.0337986	0.269384	0.0759451	0.0898002	0.0825242	0.147682	1.3e-14	0.0663472	0.109391	0.244593	0.217454	0.0517878	0.189267	0.0235813	9.38e-15	0.0943303	0.0269519	9.38e-15	0.00246709	0.0252021	0.0184714	0.0714639	0.0907644	0.0145588	0.469638	0.208845	0.505809	1.1e-14	0.00349768	0.0361724	0.00619047	0.213348	0.107566	0.0105773	0.0796355	0.105219	0.137855	0.255346	0.0110667	0.210654	0.0254254	0.0518591	0.326442	0.0417678	0.187461	0.00232407	0.0265678
TCGA.58.A46M.01A.11R.A24H.07	4.51e-10	0.157201	1.27e-14	0.118792	0.0881459	0.0880581	1.13e-14	0.0645316	1.13e-14	0.0464409	0.103447	0.183517	0.0280419	0.0403966	0.265478	9.96e-15	9.96e-15	0.124919	0.0261148	9.96e-15	9.96e-15	9.96e-15	0.029332	0.00583675	0.0200327	0.00542559	0.235942	0.0707272	0.188502	6.94e-15	6.94e-15	0.20022	6.94e-15	0.194146	0.000894004	8.64e-15	8.64e-15	0.0775256	0.0511897	0.111538	0.00786638	0.220017	0.00522576	1.16e-14	0.178845	0.00976495	1.16e-14	0.00289011	8.11e-15
TCGA.58.A46N.01A.11R.A24H.07	0.00301192	0.101929	7.62e-15	0.157256	7.62e-15	0.00332295	9.34e-15	0.0173499	9.34e-15	0.0485298	0.0693537	0.0254853	0.0278378	0.0284074	0.00094277	7.35e-15	7.35e-15	0.00846046	0.0456371	7.35e-15	0.00396333	0.0112989	0.00599028	0.0164418	8.88e-15	0.00736167	0.234629	0.0319207	0.368109	6.79e-15	5.26e-06	6.79e-15	0.00272851	0.120638	7.47e-15	0.000226477	7.47e-15	0.0126085	0.0665151	0.119038	0.000332501	0.167148	0.0256997	9e-15	0.152159	0.0187385	4.87e-14	0.0179798	0.00103741
TCGA.60.2695.01A.01R.0851.07	0.105828	0.351517	0.0543003	0.18735	0.0498898	0.067185	0.0361177	0.0891444	0.022656	0.0906499	0.15654	0.0599121	0.102915	0.0182564	0.134367	0.0260952	0.00564555	0.0445041	0.0624535	0.035654	1.67e-14	0.0554567	0.035561	0.133069	0.0779752	0.023131	0.418606	0.194609	0.0839509	0.0404643	7.45e-06	0.0941869	0.00363753	0.452917	0.0858989	0.0228158	0.029895	0.100953	0.183766	0.342464	0.00619342	8.49e-08	0.115499	0.151604	0.399234	1.56e-14	0.0297659	0.105361	1.24e-14
TCGA.60.2696.01A.01R.0851.07	0.125236	0.0624457	0.0699624	0.0213564	0.178771	0.11184	0.0537649	0.0424815	0.0448914	0.0343021	0.131538	0.00359215	0.184813	0.16037	0.178992	0.0426127	0.00298226	0.0627274	0.0364721	0.064208	0.0539472	0.174584	0.0333888	0.0730505	0.255882	0.180262	1.74e-08	0.0557742	0.455928	2.39e-05	0.0866305	0.172415	0.0667211	1.15e-14	0.0217017	0.0138886	0.0232963	0.0245141	0.0362567	0.0415152	0.0659563	0.30109	0.0940704	0.156659	0.00537274	0.0611161	0.0372548	0.286241	0.0343449
TCGA.60.2697.01A.11R.2125.07	0.396773	0.163827	0.179344	0.0116123	0.179954	0.12264	0.306525	0.0494827	0.176311	0.0726151	0.0233124	0.0353199	0.491773	0.0540701	0.0659305	0.392759	0.0303437	0.0150684	0.029467	0.155129	0.0326102	0.0317264	0.0536005	0.291679	0.059211	0.440281	0.0557651	0.153065	0.157703	0.366135	0.167637	0.115099	0.193426	1.35e-14	0.114688	0.277734	0.0959275	0.0449441	0.0960169	0.0564523	0.280817	0.025536	0.263097	0.215062	0.0194182	0.267573	0.039085	0.161845	0.351466
TCGA.60.2698.01A.01R.0851.07	0.0957776	0.197208	0.207841	0.0248611	0.26219	0.153322	0.103211	0.0990772	2.18e-07	0.0741681	0.0772821	0.0658467	0.235074	0.283319	0.113664	0.106415	0.0939239	0.0288672	0.0322775	0.0335553	0.0356718	0.0986032	0.0400305	0.113495	0.2164	0.258434	0.203275	0.136425	0.543224	0.0112861	0.128811	0.193256	0.0751444	0.0349329	0.0769466	0.024806	0.0266619	0.0415173	0.0371956	0.225403	0.139151	0.317522	0.0966995	0.17139	0.0521171	0.184455	0.0572903	0.361602	0.122524
TCGA.60.2703.01A.11R.2045.07	0.0355406	0.0460215	0.036864	0.279052	1.03e-14	0.00186458	0.000836862	0.0387764	1.14e-14	0.0792045	0.223584	0.0848206	0.00453076	1.06e-14	1.06e-14	1.06e-14	1.06e-14	1.06e-14	0.00618566	7.25e-07	1.06e-14	0.121255	0.16804	0.00473007	0.52459	0.0111163	0.173237	0.125718	0.253491	8.68e-05	0.346705	1.04e-14	9.61e-05	0.255861	0.0321501	0.0218706	0.194577	0.0785292	0.0013173	0.199682	9.19e-15	0.283189	0.0337076	0.00765885	0.212972	1.12e-14	0.268148	0.0651218	0.000631736
TCGA.60.2704.01A.11R.2045.07	0.252842	0.0747168	0.295899	0.145238	0.098654	0.0829118	0.147312	0.0430819	0.106318	0.129867	0.113017	0.085606	0.249576	0.264504	0.0588382	0.155402	0.140857	0.0103549	0.0490906	0.0447661	0.0283553	0.0964848	0.0969951	0.313735	0.294364	0.147216	0.126432	0.118252	0.246337	0.32077	0.313162	0.0443674	1.24e-14	0.0753641	0.0424307	0.148825	0.226012	0.138393	0.0347223	0.172488	0.109626	0.11713	0.208919	0.169462	0.0533458	0.11197	0.177262	0.219858	0.171404
TCGA.60.2706.01A.01R.0851.07	0.0818047	0.080383	0.0220354	0.0573685	0.346304	0.150751	0.105362	0.0264844	1.35e-14	0.00031652	0.128592	0.0703209	0.112762	0.168738	0.155202	0.0877793	0.0483363	0.131046	1.46e-14	0.00524583	1.46e-14	0.0972966	0.0117444	0.0512461	0.0548279	0.110546	0.219467	0.174308	0.00516793	1.03e-14	1.03e-14	0.11278	0.11732	0.377105	0.0842416	0.00521226	0.0203275	0.0739175	0.0828998	0.15277	0.0678811	0.0436341	0.0715989	0.03211	0.139602	0.143389	0.0979251	0.117882	0.0625677
TCGA.60.2707.01A.01R.0851.07	0.00728922	0.0227327	0.113896	0.0312677	1.37e-14	0.00466439	1.48e-14	0.0409482	0.0120006	0.0490084	0.063224	0.0401433	1.74e-14	0.0883698	1.74e-14	1.09e-14	0.0165074	4.18e-07	0.0166745	0.0114568	0.0142391	0.233475	0.119453	0.0445326	0.650466	0.0195971	1.36e-14	0.0683333	0.585155	1.02e-14	0.27171	1.02e-14	0.129203	1.02e-14	0.000770141	0.0143985	0.258024	0.0200061	0.0109773	0.0272296	0.00157574	0.330217	0.0435213	0.0724204	1.45e-14	1.45e-14	0.313835	0.272307	1.48e-07
TCGA.60.2708.01A.01R.0851.07	0.00131126	0.0996517	0.00320024	0.0829363	0.0166785	1.09e-14	1.09e-14	0.0574564	1.09e-14	0.0756158	0.0408022	0.167873	0.00842311	0.0304679	9.98e-15	7.82e-15	0.000589211	7.82e-15	0.0761879	7.82e-15	0.0475254	0.141579	0.201499	0.0526729	0.561202	0.00635293	0.123023	0.167184	0.374355	8.88e-15	0.35466	8.88e-15	0.0135645	0.185464	0.0289809	0.0309024	0.258573	0.0060146	0.0017411	0.238699	7.93e-15	0.344198	0.0560672	0.0196791	0.0950771	1.1e-14	0.53775	0.00881857	7.43e-15
TCGA.60.2709.11A.01R.1820.07	0.0260475	0.0414479	0.571267	0.00292068	0.0923905	0.0677768	0.0696254	1.31e-05	0.48778	0.0374015	9.54e-15	0.0835615	0.00167206	0.270055	0.0294599	0.0799362	0.289186	0.0124174	0.00843362	0.291841	0.00744145	0.0282158	0.0174848	0.396285	7.5e-13	0.441876	0.0282656	0.125699	0.0380247	0.692649	0.0273006	0.0896612	0.13852	9.12e-15	0.0704861	0.330722	9.46e-15	0.0773099	0.0150294	0.0260667	0.149417	6.82e-13	0.232432	0.299426	5.38e-15	0.0965094	5.38e-15	0.348642	0.0942751
TCGA.60.2709.01A.21R.1820.07	0.214694	0.148777	0.111695	0.0248453	0.342761	0.155755	0.195194	0.0687228	0.0184546	0.0805536	0.0100752	0.0437671	0.281294	0.200943	0.0956336	0.186418	0.146061	0.0988553	0.0516133	0.0112841	0.00484825	0.0165467	0.115564	0.17576	0.301882	0.282092	0.106663	0.133603	0.256265	0.21875	0.25336	0.154347	0.0055635	0.111714	0.0854044	0.127751	0.282992	0.00664279	0.0134281	0.150059	0.154068	0.118765	0.174868	0.0784798	0.0118082	0.232715	0.354059	0.0709838	0.159048
TCGA.60.2710.01A.01R.0851.07	0.217322	0.0846847	0.108029	0.0197659	0.254436	0.0563521	0.0675988	0.0277176	1.27e-14	0.0763423	0.0846497	1.27e-14	0.139456	0.118635	0.0711463	0.0376692	0.0222045	0.00557375	0.0206267	0.0045438	0.0684847	0.00211014	0.0298676	0.100547	0.396728	0.0779427	0.158758	0.168063	0.558439	0.0939383	0.0503828	0.0770269	0.0337772	0.134808	0.0738277	0.0323808	0.110804	0.0809621	0.0261897	0.185476	0.0438582	0.208493	0.143455	0.156117	0.0780639	0.157672	0.284731	0.0502736	0.0951393
TCGA.60.2711.01A.01R.0851.07	0.0542924	0.233756	1.39e-14	0.12834	0.0806827	0.0599323	0.0130051	0.0359423	1.39e-14	0.153453	0.121324	0.0472637	0.0769882	0.00291338	0.0810469	0.0163688	1.12e-14	0.0233138	0.0170784	1.12e-14	0.0347821	0.00188979	1.12e-14	0.0689979	3.77e-08	0.00301642	0.347968	0.0574052	0.296797	1.04e-14	1.04e-14	0.00185871	0.00838955	0.35178	0.00480313	0.00836502	1.09e-14	0.0734442	0.0248487	0.239544	0.0033267	0.0923869	0.0633075	0.0459266	0.231039	0.0692767	0.034845	1.63e-14	0.00873532
TCGA.60.2712.01A.01R.0851.07	0.387068	0.109323	0.031152	0.0529157	0.271199	0.210744	0.226795	0.0575982	0.0194774	0.187723	0.0241191	0.0725906	0.43681	0.174191	0.18308	0.245195	0.0363308	0.101215	0.025382	0.0123105	0.0162958	0.0356887	0.0874531	0.0358688	0.339606	0.395588	0.113333	0.115605	0.283185	0.107508	0.149308	0.360988	0.000201367	0.0580082	0.0437441	0.0316656	0.199382	0.0458977	0.0808996	0.148723	0.255896	0.105646	0.0728351	0.0773471	0.0459345	0.307697	0.26083	0.142134	0.259708
TCGA.60.2713.01A.01R.0851.07	0.00806931	0.322534	0.0608431	0.112906	0.196608	0.106818	0.0764243	0.0555137	1.15e-14	0.180294	0.0599234	0.0466532	0.139488	0.210123	0.136379	0.0210469	0.101555	0.145291	0.016433	9.13e-15	9.13e-15	0.0560046	0.100401	0.0284518	0.587545	0.0378718	0.244993	0.0759805	0.266891	7.32e-11	0.265826	0.148605	0.001829	0.292429	0.0237596	0.0206026	0.253626	0.0636995	0.0217851	0.269241	0.0984298	0.167855	0.034198	1.16e-14	0.0971289	0.0992929	0.604682	0.0685186	0.0568448
TCGA.60.2714.01A.01R.0851.07	0.106244	0.163923	0.0355917	0.066102	0.170151	0.115812	0.0280522	1.41e-14	1.41e-14	0.00486086	0.0978053	1.41e-14	0.134333	0.138448	0.245316	0.0648726	1.18e-14	0.148342	0.106825	0.0503783	1.18e-14	0.0828474	0.0348539	4.04e-14	0.14096	0.111371	0.128449	0.212628	0.050845	1.02e-14	0.221465	0.12275	0.161875	8.47e-12	0.0918464	7.04e-10	0.0356804	0.0237531	0.101138	0.090796	0.0299538	0.164921	0.0410804	0.144298	0.0614747	0.0197945	0.0429508	0.0864881	0.0106903
TCGA.60.2715.01A.01R.0851.07	0.250456	0.122168	0.307265	0.00752855	0.171908	0.0717984	0.216594	0.107362	0.220826	0.103033	0.00404675	0.0421853	0.332534	0.210917	0.0578719	0.157013	0.0894545	2.59e-08	0.0203899	0.096681	0.0271185	0.0453513	0.0445344	0.391958	0.0629406	0.347792	0.0708507	0.126458	0.306537	0.350423	0.185617	0.115624	0.041799	1.95e-08	0.0848006	0.289105	0.193064	0.00379777	0.0221215	0.14815	0.142906	0.0936342	0.298013	0.239443	0.00484916	0.162403	0.050349	0.179427	0.147669
TCGA.60.2716.01A.01R.0851.07	7.76e-15	0.0267197	0.00380077	0.110711	7.76e-15	9.28e-15	9.28e-15	0.0327491	9.28e-15	0.0165458	0.111252	0.0836671	6.62e-15	0.0267117	6.62e-15	7.67e-15	7.67e-15	7.67e-15	0.0412361	7.67e-15	7.67e-15	0.0129132	7.67e-15	0.0261296	1.23e-13	1.02e-14	0.281254	0.0976857	0.309897	0.00616789	8.06e-15	8.06e-15	0.067573	0.0485549	0.0261951	8.62e-15	8.62e-15	0.126835	0.122793	0.0381461	8.62e-15	0.0323448	0.0104694	0.0277159	0.224564	1.07e-14	0.0481011	1.07e-14	1.27e-05
TCGA.60.2719.01A.01R.0851.07	0.0157289	0.109269	1.71e-14	0.250746	0.0111178	0.00621877	1.29e-14	0.0399766	1.29e-14	0.0588384	0.151609	0.0381587	0.0226113	0.0441734	0.00977982	1.4e-14	0.0151271	0.00398885	0.0208102	0.0102901	0.00291139	0.1094	0.0271633	0.0180913	0.0066277	0.027465	0.38219	0.0662779	0.335297	1.12e-14	1.12e-14	0.0496391	0.0141434	0.187573	0.0337884	1.03e-14	1.03e-14	0.0541505	0.0433729	0.208388	1.03e-14	0.156437	1.55e-14	0.0910167	0.17344	0.0128423	0.00287385	0.0679375	1.06e-09
TCGA.60.2720.01A.01R.0851.07	0.162062	0.0676257	0.0171595	1e-14	0.142081	0.047231	0.0443793	0.0523478	1.09e-14	0.0784114	0.00330074	1.09e-14	0.057127	0.0103329	0.144714	0.0628021	0.00118315	0.0136211	0.0116525	0.0157868	0.0887516	0.13754	0.0539687	0.0746394	0.161912	0.175215	0.218296	0.0769361	0.373597	0.00343264	0.29132	0.0578432	0.013862	9.49e-15	0.087189	0.0216545	0.0511509	8.25e-15	0.0519657	0.171137	0.0437061	0.231644	0.062134	0.163536	0.083598	0.12623	0.0361802	0.115714	0.048733
TCGA.60.2721.01A.01R.0851.07	0.177593	0.218682	0.0480608	0.0931374	0.363854	0.182028	0.141961	0.00301932	1.28e-14	0.139361	0.0681933	0.110282	0.294889	0.0721786	0.204832	0.0736542	0.00819601	0.0981448	0.0175095	8.54e-15	0.0241722	8.54e-15	0.0857512	0.00802034	0.300885	0.0654452	0.255014	0.162455	0.461453	4.43e-07	0.015704	0.134377	0.0509241	0.178601	0.0548298	1.06e-14	0.15811	0.0523608	0.16354	0.154347	0.0683096	0.202648	0.0485259	0.0045137	0.169867	0.218243	0.231336	1.35e-14	0.169
TCGA.60.2722.01A.01R.0851.07	9.17e-15	0.136287	9.17e-15	0.109198	1.85e-10	0.000157319	0.0171876	0.0213474	1.04e-14	0.0110374	0.0922407	0.0394872	0.0246779	0.0127485	0.00692446	8.47e-15	8.47e-15	0.00334856	0.00816961	8.47e-15	0.00119711	0.0286106	0.030409	0.0292354	4.1e-09	1.11e-14	0.231097	0.0328615	0.389967	7.3e-15	7.3e-15	7.3e-15	0.00247326	0.107395	0.0110339	0.0027739	0.00184592	0.0585283	0.0351805	0.0868302	9.22e-15	0.257992	1.18e-14	0.0117518	0.196822	1.18e-14	0.00380586	0.0150773	6.74e-15
TCGA.60.2723.01A.01R.0851.07	0.0921372	0.144215	1.6e-14	0.0261612	0.175953	0.20818	0.0298818	0.0600664	4.86e-05	0.0143246	0.0264914	0.0506312	0.0992268	0.0967141	0.313143	0.00237246	1.27e-14	0.188657	0.0258243	0.00144012	0.0219216	0.0890352	0.137059	0.00392703	0.443988	0.0012312	0.0967796	0.0618612	0.344787	0.000283888	0.180024	0.164736	0.00463905	0.216483	0.0361295	0.00273619	0.104014	0.0375347	1.09e-14	0.0875893	0.0212593	0.199041	1.29e-14	0.0180171	0.067013	0.0448062	0.446691	0.0216475	0.00515634
TCGA.60.2724.01A.01R.0851.07	0.00147996	0.110798	0.00177527	0.0983764	0.0347354	1.08e-14	1.08e-14	0.025575	1.08e-14	0.0341452	0.00590628	1.08e-14	0.0229635	0.000984963	6.6e-15	0.00213925	0.00534122	0.0052264	0.0497106	8.61e-15	8.61e-15	0.136882	0.17739	0.0462639	0.403259	0.0227321	0.111833	0.123575	0.497645	8.76e-15	0.231756	0.0179236	0.0179924	0.0706001	0.151339	0.00808335	0.18453	0.00324253	0.00394105	0.145547	7.42e-15	0.348669	0.0342109	6.26e-09	0.0477956	0.00107551	0.18641	0.10874	6.56e-15
TCGA.60.2725.01A.01R.1201.07	0.251505	0.151743	0.216126	0.0237995	0.30695	0.168961	0.106975	0.044758	0.0496204	0.289967	0.057419	0.0223303	0.304304	0.204485	0.171172	0.160184	0.100828	0.0461635	0.0137718	0.0669508	0.0222952	0.0183214	0.0740236	0.238304	0.25361	0.288251	0.0651122	0.152277	0.3753	0.133396	0.114877	0.223178	0.106387	0.0468618	0.0518569	0.121514	0.129609	0.0692255	1.3e-06	0.231191	0.15781	0.102503	0.155459	0.210331	0.0263108	0.168765	0.139615	0.238818	0.134166
TCGA.60.2726.01A.01R.0851.07	0.201262	0.157273	0.00913139	0.152449	0.048441	0.032028	0.0689079	0.102561	1.12e-14	0.119684	0.104794	0.135513	0.0400039	8.76e-15	0.0766238	0.0251268	1.07e-14	0.0406103	0.0163497	0.018304	0.00354351	0.0175511	0.0242002	0.0702895	0.00205834	0.0394531	0.446267	0.14454	0.279334	9.87e-15	9.87e-15	0.0756681	0.00632685	0.176414	0.0271659	0.010309	0.0155458	0.0252448	0.201647	0.224595	0.0294833	0.147367	0.0648548	0.0226338	0.234299	0.0637801	0.00958862	0.0258535	0.0291688
TCGA.63.5128.01A.01R.1443.07	7.96e-15	0.0481343	0.0116895	0.114722	7.96e-15	9.71e-15	9.71e-15	0.0259436	9.71e-15	0.0286624	0.146469	0.0787558	8.47e-15	8.47e-15	8.47e-15	8.47e-15	8.47e-15	8.47e-15	0.0690104	8.47e-15	0.00303243	0.0367587	0.0247781	0.018331	0.151088	1.08e-14	0.26152	0.133041	0.459063	0.000111935	0.060192	8.77e-15	8.77e-15	0.135952	0.054056	9.71e-15	0.019115	0.0661337	0.0100523	0.160539	9.71e-15	0.29664	0.0322179	0.0662157	0.234806	1.02e-14	1.02e-14	0.0639358	6.61e-15
TCGA.63.5131.01A.01R.1443.07	1.04e-14	0.106846	0.0381616	0.210474	1.04e-14	0.00203109	1.05e-14	0.0519624	0.0281091	0.112561	0.134852	0.0536506	1.15e-14	0.0240468	0.0308381	0.00377887	0.00019513	0.0293727	0.0272557	0.0140464	1.01e-14	0.0318364	0.0550537	0.104483	0.0270682	1.11e-14	0.234281	0.218447	0.355378	1.02e-14	1.36e-09	0.0476071	0.0639584	0.274698	0.0595758	0.0072382	0.00687228	0.0819108	0.0571981	0.19619	1.02e-14	0.0809161	0.0951483	0.0531208	0.274219	0.00241043	1.39e-14	0.0378696	9.41e-15
TCGA.63.6202.01A.11R.1820.07	0.182182	0.0619762	0.0651918	0.0296223	0.526443	0.20878	0.173795	0.00430392	0.0225759	1.16e-14	0.0107049	0.000599423	0.24852	0.203779	0.264821	0.240239	0.0980732	0.138558	0.0574274	0.0371218	0.0633189	0.0886193	0.0484218	1.19e-14	0.390753	0.235588	0.0173668	0.109392	0.0196808	4.94e-12	0.289928	0.388704	0.0299285	0.0486003	0.0783481	0.00708783	0.116636	0.00602791	0.0116112	0.0400275	0.211487	0.151276	0.0500194	0.0023801	0.0126561	0.225254	0.0717309	0.252277	0.124649
TCGA.63.7020.01A.11R.1949.07	0.023525	0.152622	0.0413603	0.140539	0.0788399	0.0998435	1.49e-14	0.0657538	1.49e-14	0.000718726	0.130831	0.1629	0.0356678	0.0133414	0.253605	0.00578342	0.00868374	0.0971776	0.0532706	1.21e-14	2.2e-11	0.170196	0.0160768	0.0590404	0.157827	0.0245476	0.320295	0.120779	0.514421	1.14e-14	0.125384	0.111654	0.172299	7.67e-05	0.0440774	1.92e-07	0.0261194	0.0258825	0.112895	0.111953	0.0063082	0.353973	0.0725313	0.144224	0.130756	0.0997213	0.0934682	0.0879989	9.49e-05
TCGA.63.7021.01A.11R.1949.07	0.166549	0.13638	0.0545455	0.0240742	0.197913	0.11183	0.0718184	0.0416714	1.44e-14	0.100328	0.0128727	0.0987276	0.217175	0.103577	0.124891	0.0827461	8.55e-15	0.046841	0.0177294	8.55e-15	0.00484218	0.0328339	0.0534871	0.0334808	0.238328	0.0916053	0.171625	0.134325	0.708308	5.77e-10	0.0491514	0.125812	1.03e-14	0.0307036	0.0166108	1.14e-14	0.120307	0.0172527	0.101362	0.154506	0.0359813	0.327403	0.0398771	0.00345296	0.0952713	0.0600291	0.183889	0.0777452	0.080619
TCGA.63.7022.01A.11R.1949.07	0.288385	0.0917525	0.185374	1.01e-14	0.294753	0.0988558	0.138641	0.045043	0.0526215	0.0903891	0.0344139	0.0179774	0.211212	0.199568	0.0738809	0.263053	0.0810233	0.0380102	0.0577337	0.0161107	9.99e-15	0.0259909	0.171479	0.205101	0.471008	0.190014	0.0228915	0.110985	0.257301	0.124492	0.386409	0.131227	0.00158513	0.0944954	0.0797916	0.135606	0.303573	2.81e-11	9.04e-15	0.163737	0.143767	0.0922242	0.135669	1.01e-14	0.0234342	0.249783	0.443175	0.0555054	0.184801
TCGA.63.7023.01A.11R.1949.07	1.31e-14	0.0979479	0.0148109	0.262875	0.00466326	0.0222939	0.0134154	0.062627	1.15e-14	0.1374	0.209678	0.090672	0.0196839	1.39e-14	0.0670184	1.35e-14	1.35e-14	0.0332446	0.0257784	1.35e-14	0.000893924	0.020839	0.0492711	0.0108846	0.017319	1.17e-14	0.399916	0.0565437	0.243662	9.03e-15	9.03e-15	0.0811427	9.03e-15	0.221275	0.0345285	8.67e-15	0.000737764	0.0772286	0.0575567	0.227025	0.00198929	0.0942692	0.0381567	0.00545745	0.345554	1.44e-14	0.0518338	0.00224429	7.96e-15
TCGA.63.A5M9.01A.11R.A26W.07	0.109561	0.234252	0.0246122	0.11391	0.0410697	0.00563392	0.0435561	0.128729	1.54e-14	0.0847905	0.0912056	0.113102	0.0928124	1.65e-14	0.0270329	0.00655248	1.37e-14	0.0431964	0.0793445	1.37e-14	0.00185532	0.0152101	0.0528453	0.0480076	0.133939	1.24e-14	0.406708	0.115732	0.220287	1.07e-14	0.00573381	3.31e-13	1.07e-14	0.499864	0.0560306	0.00408102	0.0280873	0.0915631	0.0602277	0.276295	0.00458589	0.189193	0.0760325	0.0829751	0.413698	0.0515736	0.10046	1.33e-14	0.0163207
TCGA.63.A5MB.01A.11R.A26W.07	0.0454026	0.352631	0.0114078	0.270406	0.0030181	0.00913709	0.0163456	0.119983	1.2e-14	0.0970208	0.143204	0.155136	0.0626243	1.29e-14	0.0800076	0.000603843	1.08e-14	0.0146629	0.0876616	1.08e-14	1.08e-14	0.0580296	0.0464225	0.0647383	9.39e-12	1.14e-14	0.627091	0.150566	0.34777	0.0114099	1.09e-14	1.09e-14	1.09e-14	0.338968	0.0688769	0.00997982	0.000898571	0.051972	0.0865287	0.362024	9.74e-15	0.183603	0.087315	0.0444437	0.415386	1.36e-14	0.000863394	0.0782103	9.83e-15
TCGA.63.A5MG.01A.12R.A27Q.07	0.296042	0.0505711	0.106339	0.16029	0.261789	0.0331623	0.0977276	0.0596601	1.58e-14	0.0604938	0.125006	0.0920935	0.19782	0.0751243	0.0693049	0.103622	1.14e-14	0.0245076	0.0728617	1.14e-14	0.0391234	0.0949088	0.0463459	3.68e-07	0.204606	0.195308	0.181965	0.138815	0.590651	1.08e-14	0.0926501	0.0380873	0.159931	1.08e-14	0.0524305	0.00709539	0.0889281	0.024187	0.260262	0.0501452	0.0602299	0.224188	0.0185486	0.0227019	0.0957566	0.153506	0.190486	0.0941873	0.147173
TCGA.63.A5MH.01A.12R.A27Q.07	0.0112323	0.127964	9.23e-15	0.182598	0.0162162	7.62e-15	0.00542476	0.019934	7.62e-15	0.237233	0.106705	0.0771594	0.00954035	0.00928156	0.0516785	7.44e-15	7.44e-15	0.0461659	0.0408339	7.44e-15	0.00481106	0.0641608	0.107766	0.0435715	0.105006	9.1e-15	0.252752	0.126481	0.300081	8.72e-15	0.163114	1.91e-08	0.0031489	0.227678	0.0928478	0.000104009	0.0365618	0.0599484	0.0737816	0.138865	7.39e-15	0.316199	0.0655876	1.01e-14	0.166459	1.01e-14	0.0844963	0.0254541	0.00201907
TCGA.63.A5MI.01A.12R.A27Q.07	0.00756985	0.0975012	0.0239898	0.180565	9.79e-15	0.000713785	2.6e-07	0.0377767	0.0111788	0.0667329	0.148192	0.0583681	9.02e-15	0.00520757	9.02e-15	9.55e-15	9.55e-15	1.6e-07	0.0242371	0.0108184	9.55e-15	0.0492731	0.052915	0.0179913	0.0207815	1.08e-14	0.387762	0.107041	0.293597	9.04e-15	0.0124824	9.04e-15	0.0122494	0.258355	0.0441588	9.49e-15	0.0169573	0.0930731	0.0851806	0.188105	9.49e-15	0.096518	0.0363303	0.066941	0.366544	0.00101832	0.0150742	1.27e-14	6.28e-15
TCGA.63.A5MJ.01A.11R.A27Q.07	1.2e-14	0.151708	0.0039512	0.0723198	0.000262513	1.25e-14	1.25e-14	0.0124997	0.00808985	0.0799593	0.0570789	0.10446	0.0188598	0.0556628	0.060656	9.79e-15	9.79e-15	0.018049	0.0227249	9.79e-15	9.79e-15	0.0134186	0.135257	0.0107305	0.317724	1.17e-14	0.188727	0.0614284	0.331763	8.07e-15	0.0711022	0.105224	0.000690071	0.270085	0.0195994	0.0108359	0.166548	0.0249592	0.0380007	0.130121	1.01e-14	0.326956	0.004422	1.2e-14	0.132332	1.2e-14	0.192787	0.0342913	8.1e-15
TCGA.63.A5ML.01A.31R.A27Q.07	0.00237065	0.285186	1.13e-14	0.114704	1.13e-14	0.0308616	4.77e-11	0.109796	1.21e-14	0.121155	0.0476828	0.204813	0.0167108	0.0712679	0.078525	1.15e-14	1.15e-14	0.0560377	0.0872074	1.15e-14	1.15e-14	0.023952	0.0292154	0.0375726	0.0274831	0.00683261	0.490767	0.112393	0.278141	6.77e-05	0.0429769	0.0914211	1.05e-14	0.354713	0.0827763	0.0130938	0.0165875	0.0347783	0.105055	0.22141	0.00312614	0.197403	0.0720725	0.0242822	0.401196	0.0383474	0.0385091	1.43e-14	9.71e-15
TCGA.63.A5MM.01A.11R.A26W.07	0.0990954	0.0616815	0.231371	5.53e-14	0.205884	0.177041	0.0476213	0.0476671	0.0430577	0.0303806	3.69e-11	0.0513361	0.0427118	0.139469	0.334722	0.0202541	0.0446338	0.202372	0.0283463	0.0146903	0.024149	0.243666	0.0700928	0.250308	0.405799	0.12983	0.0147521	0.0664823	0.281333	8.82e-15	0.347656	0.264438	0.00398228	8.82e-15	0.0702268	0.0784106	0.163511	0.0133579	0.041674	0.0306308	0.105434	0.333596	0.112714	1.15e-14	1.15e-14	0.0860567	0.172072	0.316243	0.0284085
TCGA.63.A5MN.01A.22R.A27Q.07	0.288833	0.0564408	0.0366486	0.0694372	0.394384	0.218021	0.22986	0.0103112	0.00876913	0.0180227	0.017129	0.050034	0.282291	0.12587	0.174134	0.186807	0.098656	0.11024	0.0767711	8.43e-15	0.0402543	0.13359	0.0915838	1.51e-06	0.480582	0.318887	0.0254443	0.126778	0.114557	0.0114958	0.426278	0.351382	0.0567119	0.0018481	0.0523863	0.00294376	0.19098	0.099338	0.0327917	0.0848999	0.221737	0.179293	0.0169031	0.0810155	9.14e-12	0.298649	0.343725	0.120891	0.205481
TCGA.63.A5MP.01A.11R.A26W.07	0.37556	0.217938	0.00210861	0.115211	0.232072	0.0881003	0.199806	0.0698122	0.0103466	0.136824	0.102387	0.123004	0.410174	0.141214	0.0829281	0.174327	1.2e-14	0.150245	0.0151697	0.0282272	1.2e-14	0.0360674	0.0103008	0.0832126	0.0281554	0.184618	0.403383	0.107689	0.425194	0.0213158	1.21e-14	0.174765	0.0140137	0.241906	0.060134	0.0190834	0.00990979	0.106755	0.0887276	0.209449	0.105153	0.156097	0.0494039	0.093067	0.206062	0.278812	0.0174305	0.0135603	0.189812
TCGA.63.A5MR.01A.31R.A27Q.07	0.010848	0.0484213	1.24e-14	0.149285	1.24e-14	1.09e-14	1.09e-14	0.0620529	1.09e-14	0.0863798	0.218937	0.00907204	1.37e-14	0.0388591	0.0678868	0.000293648	7.26e-15	0.00911329	0.0361998	7.26e-15	7.26e-15	0.168023	0.0224692	0.00897201	0.0620526	1.19e-14	0.226304	0.0546886	0.642533	7.99e-15	0.0984652	0.0967505	0.0111712	7.99e-15	0.0423827	9.44e-15	0.000737162	0.0540824	0.0243313	0.053046	0.000577656	0.430634	1.22e-14	1.22e-14	0.15761	1.22e-14	1.22e-14	0.0904998	3.19e-10
TCGA.63.A5MS.01A.11R.A26W.07	0.10791	0.193328	0.168282	0.116663	0.200353	0.0783953	0.080759	0.0318018	0.0395554	0.147827	0.0414903	0.0826283	0.17872	0.109017	0.105358	0.11907	0.0340782	0.0568222	0.0785701	0.063039	1.22e-08	0.0442934	0.131362	0.104163	0.257731	0.19674	0.302225	0.110916	0.333643	0.157485	0.276258	0.0642749	0.00874656	0.120575	0.0526334	0.0750316	0.166784	0.0110331	0.157895	0.168935	0.0511191	0.218375	0.15121	0.157021	0.138411	0.0836305	0.279393	0.0633069	0.10211
TCGA.63.A5MT.01A.21R.A26W.07	0.124611	0.0198975	0.124478	0.00261438	0.0818789	0.0173867	0.0145531	0.0223846	4.56e-11	0.142892	0.0303679	0.124031	0.0241941	0.0573213	0.127175	0.019903	0.0342343	0.0862874	0.069937	0.00537416	0.00937852	0.176217	0.103211	0.0118007	0.438019	0.067055	0.115938	0.0601182	0.293009	1.08e-14	0.223509	0.241194	0.0164747	1.08e-14	0.0258761	0.00326273	0.107049	2.73e-05	0.138341	0.019718	0.0411474	0.355417	0.0963423	0.00952231	5.06e-07	0.00218205	0.11529	0.283472	0.00591595
TCGA.63.A5MU.01A.11R.A26W.07	8.52e-15	0.02483	8.52e-15	0.130703	0.00196668	9.18e-15	9.18e-15	0.0222236	9.18e-15	0.0557129	0.112402	0.100972	7.35e-15	0.021187	0.0106765	7.41e-15	7.41e-15	0.00799175	7.41e-15	7.41e-15	7.41e-15	7.41e-15	0.0435789	0.0269011	2.93e-10	9.1e-15	0.205822	0.0464	0.412676	7.02e-15	7.02e-15	7.02e-15	7.02e-15	0.0691763	0.0191749	0.000988562	0.00478293	0.0509554	0.0268017	0.0961276	7.31e-15	0.15839	0.0167855	0.104212	0.152453	0.0221319	8.59e-15	8.59e-15	5.03e-15
TCGA.63.A5MV.01A.21R.A26W.07	0.193026	0.230529	0.0823036	0.172921	0.117051	1.02e-14	0.117599	0.0973807	0.00226524	0.126562	0.158576	0.220618	0.344161	0.0801048	0.00171847	0.0739086	0.0255582	0.0336629	0.0759037	0.00158738	0.0458573	0.0207273	0.110225	0.156767	0.191301	0.0729709	0.34524	0.231064	0.417857	0.0932768	0.108983	0.0104062	1.12e-14	0.329584	0.0836693	0.0670404	0.142384	0.0572564	0.14555	0.295387	0.0329818	0.110246	0.115558	1.04e-14	0.199797	0.15596	0.371023	0.048275	0.143068
TCGA.63.A5MW.01A.11R.A26W.07	0.00174659	0.264016	0.0403317	0.198211	0.00120939	0.000954606	6.81e-15	0.0890483	6.81e-15	0.132589	0.194403	0.0634969	0.0152062	1.05e-14	0.00780338	0.000488516	8.91e-15	8.91e-15	0.0359887	0.0212313	0.0208825	0.0738892	0.172596	0.0815131	0.22606	8.22e-15	0.587747	0.0860104	0.0819544	8.25e-15	0.233551	8.25e-15	8.25e-15	0.51765	0.0692387	0.0697944	0.143629	0.0389936	0.0967013	0.3957	0.00101921	0.101797	0.112697	0.0682408	0.375906	9.43e-15	0.352971	9.43e-15	7.04e-15
TCGA.63.A5MY.01A.11R.A26W.07	5.96e-15	0.0482161	5.96e-15	0.177642	0.00810769	6.77e-15	0.000636158	0.0415617	6.77e-15	0.00711761	0.0978859	0.00967479	4.61e-15	4.61e-15	4.61e-15	7.46e-15	7.46e-15	7.46e-15	0.00411575	7.46e-15	7.46e-15	0.00809313	0.00839228	0.000746309	7.52e-15	7.52e-15	0.27327	0.0700797	0.191356	5.61e-15	5.61e-15	5.61e-15	0.00158609	0.150531	0.0106029	6.17e-15	0.00183582	0.044239	0.0552722	0.0744765	6.17e-15	0.0617399	0.00135494	0.0260049	0.145949	8.54e-15	8.54e-15	8.54e-15	3.78e-15
TCGA.66.2727.01A.01R.0980.07	0.0577817	0.0603725	1.84e-14	0.106653	0.0745286	0.0383481	0.0242556	0.0825968	6.67e-06	0.0306102	0.0690998	0.0300282	0.0192152	0.0889087	0.0936273	1.44e-14	1.44e-14	0.0431376	0.0373467	0.00655704	0.0629745	0.0944111	0.0560582	0.0211961	0.150121	1.53e-14	0.214105	0.0428729	0.36153	0.0109149	1.23e-14	0.0703463	0.00942511	0.256996	0.0446429	0.00102189	0.031172	0.119407	0.00268271	0.119484	1.45e-09	0.0928568	0.0170464	0.0824446	0.208271	0.0728354	0.108256	0.0608388	0.00957853
TCGA.66.2734.01A.01R.0980.07	0.011068	0.0115918	0.12983	0.104864	0.121754	0.0223554	0.015568	0.0147716	1.56e-14	0.0132618	0.0983603	1.56e-14	0.0173647	0.200907	0.0189158	1.32e-14	0.133928	0.00857243	0.000601254	0.0147653	0.0607422	0.199148	0.0833054	3.96e-08	0.532613	0.106502	0.0083869	0.0549136	0.533218	1.15e-14	0.25555	0.0767936	0.0283765	1.15e-14	0.00307911	7.2e-09	0.131064	0.0526773	0.0454376	0.0360777	0.0713529	0.378765	1.43e-14	0.0588634	5.02e-13	0.0741994	0.228314	0.398868	0.0615618
TCGA.66.2737.01A.01R.0980.07	0.0877956	0.256653	0.077283	0.132207	0.0941483	0.0759971	0.012514	0.0928003	1.22e-14	0.0625466	0.0209375	0.0412252	0.0615623	0.129994	0.0777705	0.0175584	0.0157	0.0696908	0.0715329	0.000323055	0.037686	0.0680189	0.203072	0.119084	0.542085	0.0226324	0.172394	0.143799	0.411973	1.84e-06	0.259639	0.0858159	1.27e-14	0.24257	0.0191856	0.0685853	0.35096	0.0340698	0.074525	0.130663	0.0316372	0.211282	0.129522	1.29e-14	0.120012	0.107311	0.488993	0.0700826	0.0358322
TCGA.66.2742.01A.01R.0980.07	0.13275	0.123928	0.0224917	0.187158	0.0133364	1.65e-14	0.0126273	0.0672093	1.65e-14	0.0231625	0.213535	0.0178051	0.0559865	0.0621075	0.0376394	0.0119516	3.8e-08	0.00669892	0.060467	0.0213756	0.0340072	0.114092	0.0764641	0.0586153	0.38436	0.0038225	0.184219	0.104299	0.474494	1.21e-14	0.140494	0.007914	0.0369358	0.166698	0.0283148	1.32e-14	0.0781651	0.132178	0.0758534	0.169835	0.000113283	0.159203	0.0550033	0.134755	0.120384	0.0300462	0.228804	0.184461	0.0392131
TCGA.66.2744.01A.01R.0980.07	0.378273	0.0568162	0.111271	0.0585065	0.274979	0.21373	0.112003	0.02113	0.0205778	0.0452486	0.125828	0.0455275	0.23536	0.176773	0.243963	0.144522	0.0802918	0.210854	0.0131286	0.0597564	1.02e-14	0.158483	0.0704363	0.157924	0.381824	0.227005	0.0462451	0.144265	0.100918	0.0825684	0.39744	0.363763	0.0274579	0.00419785	0.0731515	0.0696196	0.0786854	0.0346641	0.00733997	0.166056	0.180135	0.268084	0.145642	0.125216	0.0193603	0.186325	0.18687	0.225591	0.140166
TCGA.66.2753.01A.01R.0980.07	0.163443	0.0818531	0.0516496	0.0670702	0.162637	0.00129186	0.0456433	0.0302268	1.69e-14	0.0661682	0.175563	0.0775391	0.0924175	0.0861714	0.0073313	0.00325907	0.0158843	1.55e-14	0.0165677	0.0356572	0.0238967	0.305127	0.0595804	0.015434	0.487501	0.0215263	0.13885	0.0733434	0.342924	1.21e-12	0.234367	0.00607516	0.0458828	0.124703	0.0637925	1.22e-14	0.0834942	0.117715	0.0203745	0.169089	0.0139281	0.218079	6.46e-10	0.0861708	0.0348564	0.104908	0.330976	0.12308	0.0233494
TCGA.66.2754.01A.01R.0980.07	6.64e-15	0.213091	0.0114463	0.0152819	6.64e-15	8.74e-15	8.74e-15	0.147163	8.74e-15	0.0260904	0.141782	0.0590413	0.0188948	0.0126849	9.94e-15	0.0225134	1.25e-14	1.25e-14	0.0117657	0.0014701	1.25e-14	1.25e-14	1.25e-14	4.66e-05	0.00152341	8.79e-15	0.367922	0.213491	6.9e-15	6.9e-15	6.9e-15	6.9e-15	0.0634774	0.439062	0.0271395	7.71e-15	0.000342385	0.0904555	0.00298957	0.298414	7.71e-15	7.71e-15	0.0161565	0.0823795	0.325823	8.71e-15	0.0120594	8.71e-15	0.00531858
TCGA.66.2755.01A.01R.0851.07	0.15637	0.22427	9.8e-15	0.081714	0.297893	0.091006	0.0828901	0.0226232	7.72e-15	0.348743	0.030695	0.00246012	0.193152	0.199003	0.1846	0.148496	0.0658994	0.14043	0.0270431	8.2e-15	0.0679888	0.0590857	0.0860332	0.0333426	0.433419	0.103411	0.0928546	0.122235	0.117711	7.87e-15	0.0948952	0.459009	7.87e-15	0.204668	0.0371818	9.49e-15	0.0676213	0.0437109	0.0311557	0.171958	0.21871	0.196702	0.0211147	0.023782	0.0954145	0.0946523	0.231199	0.196131	0.115928
TCGA.66.2756.01A.01R.0851.07	0.00943929	0.20411	0.00903437	0.021329	1e-14	0.0278697	0.000377886	0.0670052	1.29e-14	0.0803292	0.0818492	0.0628763	0.000811477	8.7e-15	0.00785572	0.0179205	1.12e-14	1.12e-14	0.0770539	0.0201926	1.12e-14	0.0362992	0.0196849	0.017168	0.0532492	0.0123124	0.358883	0.19133	0.00580319	6.9e-10	0.00279256	8.16e-15	0.0248078	0.41433	0.052447	0.00374887	0.0161534	0.0375167	0.0625445	0.357586	8.07e-15	0.0582105	0.00881363	1.07e-14	0.328639	1.07e-14	0.0581937	0.00152822	0.00276647
TCGA.66.2757.01A.01R.0851.07	0.019013	0.228107	0.000286674	0.0721243	0.114137	0.0944325	4.61e-06	0.094407	1.41e-14	0.0443105	0.180142	0.0379771	0.066787	0.0363826	0.229744	0.0224707	1.42e-14	0.0933587	0.11292	0.0238106	1.42e-14	0.0506241	0.0473972	0.0413175	0.0790367	0.016599	0.358461	0.148557	0.101803	1.07e-14	1.07e-14	0.121969	0.0133664	0.31977	0.0786215	0.00203649	0.03273	0.0852485	0.138062	0.226437	0.0231548	0.064147	0.0553149	0.0398956	0.257752	5.63e-11	0.0405748	0.127103	0.00542474
TCGA.66.2758.01A.02R.0851.07	0.189991	0.0774469	0.00678838	0.113134	0.338808	0.237766	0.109223	0.0489484	1.38e-14	0.0842966	0.0867445	0.00795111	0.202844	0.179333	0.223818	0.104855	1.28e-14	0.307467	0.0541754	1.28e-14	1.28e-14	0.0334087	0.0300442	1.97e-11	0.0274414	0.114358	0.315528	0.0273096	0.256082	7.37e-11	1.27e-14	0.177537	0.00047867	0.293105	0.0396749	1.19e-14	0.00272112	0.0826895	0.0707409	0.171883	0.0613421	0.145722	0.00271869	0.0594355	0.13902	0.133133	0.0308759	0.175169	0.0753687
TCGA.66.2759.01A.01R.0851.07	0.137812	0.00742324	0.0266759	0.0810182	0.11324	0.0914114	0.0194407	0.0301522	1.09e-14	0.0345889	0.0797407	0.0421545	0.118008	0.209736	0.152069	0.00711674	0.00568238	0.118912	0.0311491	9.8e-15	0.0128319	0.0674958	0.0647901	0.0509864	0.18028	0.0111732	0.165498	0.060624	0.560764	9.63e-15	0.027541	0.0968078	9.63e-15	0.0833938	0.0625492	0.00280718	0.0298175	0.060845	0.00526462	0.106922	0.0265762	0.277879	0.0115928	1.32e-14	0.0484607	0.0327938	0.109719	0.118259	0.0127159
TCGA.66.2763.01A.01R.0851.07	0.148734	0.0780883	0.0322737	0.110429	3.64e-06	0.00419622	0.0154477	0.0699511	1.72e-14	0.0423755	0.140145	0.113801	0.0426216	0.0736068	0.0905848	1.19e-14	1.19e-14	0.0512795	0.0568106	1.19e-14	1.19e-14	0.0422992	0.0315376	0.0353852	0.0764807	0.000182209	0.320677	0.138416	0.43711	5.26e-11	1.06e-14	0.093478	0.047825	0.115379	0.0241948	1.21e-14	0.0117309	0.0863023	0.057134	0.157301	1.21e-14	0.180243	0.0853276	0.100455	0.104621	0.0956126	0.0304188	0.0699674	1.27e-14
TCGA.66.2765.01A.01R.0851.07	0.0747871	0.0179384	1.8e-14	1.8e-14	0.226196	0.0876664	0.045776	1.71e-14	0.00315926	0.0225141	0.0455036	0.0279423	0.0467817	0.0592878	0.211831	0.0327267	1.33e-14	0.0577616	0.00361919	1.33e-14	0.136497	0.285982	0.09322	2.56e-07	0.379237	0.0370881	1.32e-14	0.115473	0.44307	1e-14	0.208397	0.20282	1e-14	1e-14	0.0273253	0.000149521	0.0491787	0.0115693	0.00359105	0.000502948	0.043386	0.464899	0.0178607	0.0137845	0.00133398	0.123422	0.113285	0.122807	0.0453622
TCGA.66.2766.01A.01R.0851.07	1.05e-14	0.0791534	1.3e-05	0.100088	0.0105363	0.00873244	1.23e-14	0.0822897	0.00596849	0.0543385	0.0339696	0.041515	0.00820153	0.0252538	0.0075835	0.00407411	1.13e-14	0.0430228	0.0339955	1.13e-14	1.13e-14	0.0214442	0.0428074	0.0309973	0.0967312	1.21e-14	0.30056	0.086484	0.372854	9.81e-15	0.00876269	0.00141186	9.81e-15	0.299815	0.0315977	0.0106887	0.00183423	0.0677689	0.0455984	0.180447	1.01e-14	0.18529	0.0507521	1.49e-14	0.180677	1.49e-14	0.0831915	0.00375951	7.56e-15
TCGA.66.2767.01A.01R.0851.07	0.28841	0.147491	0.0523548	0.0547578	0.198226	0.224745	0.181521	0.0980495	0.0733619	0.146742	0.0357341	0.0247434	0.26427	0.163231	0.15448	0.171022	0.0643381	0.0514332	0.0317764	0.0280917	0.0301159	6.48e-15	0.0257746	0.164291	0.0604599	0.415327	0.175118	0.175902	0.415334	0.100866	0.0295101	0.304962	0.0591788	0.0635194	0.0664598	0.0512461	0.0581224	0.0330338	0.0565026	0.227567	0.264614	0.154382	0.136365	0.158482	0.0506062	0.414552	0.0304354	0.0874992	0.185702
TCGA.66.2768.01A.01R.0851.07	0.041	0.121293	0.0925762	1.02e-14	7.92e-14	0.0315714	1.01e-14	0.0969167	1.01e-14	0.0895699	0.0260372	0.0622153	1.26e-14	0.0704369	0.165854	7.94e-15	0.00879406	0.079052	0.0243697	7.94e-15	0.0137565	0.290527	0.0682122	0.0731614	0.0831863	0.013047	0.29705	0.0967793	0.472422	7.97e-15	0.148862	0.21691	0.00645211	7.97e-15	0.0490566	0.00205363	8.38e-15	0.027388	4.19e-05	0.141436	0.0266317	0.437618	0.0305534	0.037763	0.222157	5.24e-11	0.0351241	0.234521	6.43e-15
TCGA.66.2769.01A.02R.0851.07	0.296298	0.0728855	0.105843	0.0612485	0.357295	0.0986347	0.110194	0.0381346	0.0584797	0.241156	0.0319077	0.0314252	0.259468	0.241482	0.123291	0.131918	0.046667	0.0678818	0.0291448	0.0663434	0.0978405	0.0969861	0.158027	0.0517879	0.515326	0.245515	0.0344677	0.117293	0.115752	0.0742705	0.453334	0.197422	1.24e-14	0.116388	0.0466439	0.0342767	0.176193	0.0344649	9.98e-15	0.158842	0.138018	0.196497	0.0731762	0.102195	0.0347307	0.139866	0.253822	0.291353	0.124789
TCGA.66.2770.01A.01R.0851.07	0.0798732	0.0379716	0.0523908	0.474697	0.119887	0.149118	0.00967093	0.0704985	0.0192647	0.0809234	0.0409132	0.109753	0.137605	0.156892	0.267627	0.020274	0.00865909	0.148513	0.0783451	0.00141319	1.11e-14	0.0364244	0.0845161	0.062882	0.35898	0.0746026	0.272229	0.110105	0.527576	0.00669865	0.069867	0.160635	1.24e-14	0.154581	0.00793476	0.0212272	0.17705	0.0525892	0.256841	0.138019	0.0262132	0.175367	0.0510228	0.0496147	0.230883	0.0696776	0.274745	0.100263	0.0228214
TCGA.66.2771.01A.01R.0980.07	0.296332	0.0187261	0.0715537	0.0994473	0.340477	0.220221	0.170293	0.0246404	0.00019787	0.0703187	0.0624226	1.78e-10	0.226644	0.218673	0.153248	0.156344	0.104577	0.123953	0.012753	0.0298773	0.0208937	0.0758643	0.023008	0.0769763	0.0547826	0.265252	0.119847	0.17062	0.403934	0.025584	1.08e-14	0.2224	0.148122	0.00601098	0.0365417	0.00541577	0.00509507	0.0901631	0.0122739	0.14322	0.144386	0.07973	0.041426	0.150423	0.0044871	0.25931	0.0279442	0.308515	0.123397
TCGA.66.2773.01A.01R.1201.07	0.0451885	0.112917	0.0307148	0.16418	0.299247	0.0978801	0.0645566	0.0988837	3.27e-05	0.069186	0.095749	0.0530671	0.138635	0.210381	0.224302	0.0260424	0.00541844	0.146772	0.0982279	1.37e-14	0.0158912	0.0673519	0.0674489	0.00802768	0.198965	0.102462	0.277042	0.110476	0.457001	1.21e-14	0.0360682	0.170191	0.0939694	0.130958	0.0120351	0.00261716	0.0511643	0.075735	0.15968	0.0504928	0.0946615	0.275953	0.0187291	5.71e-05	0.0815328	0.106536	0.193808	0.127776	0.0559974
TCGA.66.2777.01A.01R.1201.07	0.10107	0.127862	0.100287	0.0153587	0.188212	1.51e-14	0.0578271	0.0518684	0.00546858	0.0537071	0.0280046	0.0882494	0.0619817	0.143762	0.00377596	0.0452583	0.0949567	8.64e-15	0.021656	0.0174846	0.0786539	0.097276	0.025967	0.0772913	0.243681	0.184475	0.208737	0.116852	0.578107	0.00805654	0.103771	0.0701931	0.079229	0.0999739	0.0497375	0.0135862	0.0418688	0.0209261	0.0165479	0.173603	0.0979449	0.31631	0.0538594	0.232665	0.0626989	0.198427	0.103249	0.206862	0.0723959
TCGA.66.2778.01A.02R.0851.07	0.0145437	0.0194706	0.0093428	0.0518541	0.11333	0.0121334	0.0229533	0.0316781	7.93e-11	0.020725	0.00666507	1.28e-14	0.00700952	0.157987	0.00731344	0.00698012	0.0577132	1.23e-14	0.0334303	0.0287461	0.0856618	0.125408	0.0360387	0.0088453	0.0870255	0.0746773	0.0598237	0.0880774	0.467986	0.00226555	0.00739504	0.0489522	0.122016	5.54e-13	0.0163565	0.000866066	8.74e-15	0.0519003	0.0114828	0.0299085	0.0203123	0.0684126	1.14e-14	0.0790622	0.0304323	0.116808	0.00610004	0.20892	0.0174713
TCGA.66.2780.01A.01R.0851.07	0.0712271	0.0605997	0.0190701	0.0274985	1.43e-14	5.9e-10	1.63e-14	0.0287061	0.00900339	0.141769	0.0478961	0.0601797	1.85e-14	0.0420562	0.062334	0.00334257	1.34e-14	0.000918221	0.045028	0.000559262	3.56e-11	0.237299	0.173455	0.0158311	0.624219	3.2e-13	0.010418	0.0515771	0.439765	1.01e-14	0.298247	0.15421	0.0043385	1.01e-14	0.0145298	0.0201414	0.184736	0.0225891	0.0193095	0.0372654	1.1e-14	0.414764	0.0513091	0.0317605	1.43e-14	0.0359028	0.326364	0.11421	8.76e-15
TCGA.66.2781.01A.01R.0851.07	0.100639	0.124774	1.1e-14	0.140411	0.00079527	1.63e-14	0.0151094	0.180347	1.63e-14	0.0907528	0.0805145	0.126127	0.01858	0.0441698	0.0391674	0.0450105	1.17e-14	0.0439842	0.0180082	1.17e-14	1.17e-14	0.0658278	0.11725	0.0748982	0.190418	0.00992521	0.375341	0.140317	0.472903	1.17e-14	0.0598497	1.15e-08	0.0244027	0.277298	0.0476222	0.00663232	0.0782256	0.0314857	0.0883268	0.238386	0.00580195	0.269589	0.04741	1.51e-14	0.146129	0.0531525	0.199308	0.183401	0.00389402
TCGA.66.2782.01A.01R.0851.07	0.192647	0.0357939	0.0820147	0.0378025	0.293634	0.117554	0.115978	0.0744499	1.55e-14	0.0642494	0.0779099	0.0244752	0.173359	0.253008	0.19454	0.0628771	0.0165998	0.12765	0.0285562	1.33e-14	0.0171782	0.0986786	0.11505	0.00757935	0.361742	0.187682	0.0592199	0.070595	0.399873	1.18e-14	0.160311	0.234402	0.00135792	0.0464501	0.0315105	0.004257	0.140135	0.048276	0.106343	0.0283036	0.0812539	0.297905	0.00789178	0.00409405	1.12e-08	0.1772	0.268038	0.219892	0.0986884
TCGA.66.2783.01A.01R.1201.07	0.176004	0.0318002	0.00860752	0.0313969	0.151693	0.00812591	0.0402976	1.8e-14	0.0253494	0.0949253	0.0357356	0.0564088	0.130706	0.0734713	2.26e-14	0.0244711	0.00109254	0.00984917	0.0152986	1.19e-14	0.0406568	0.0676301	0.0296797	0.0207981	0.19697	0.0870364	0.119719	0.0355322	0.545018	1.1e-14	0.00157409	0.0328357	0.0192017	0.182406	0.00574777	0.0122384	0.0188842	0.0824869	0.0384041	0.0536835	0.0142873	0.1707	0.00719292	0.120102	0.105649	0.0937996	0.160004	0.0682295	0.0263588
TCGA.66.2785.01A.01R.0851.07	0.231251	0.0954319	0.0152499	0.137836	0.390363	0.257527	0.107324	0.0324865	0.000359531	0.218773	0.017022	0.0472737	0.218345	0.152672	0.28516	0.145456	0.0281602	0.256089	0.00893094	0.00162039	1.07e-14	0.0382019	0.0232395	0.0250878	0.0824137	0.135879	0.141541	0.227118	0.199933	9.55e-15	0.00801922	0.374986	0.132953	9.55e-15	0.0884882	9.99e-15	0.0101427	0.0316819	0.123487	0.0547853	0.141054	0.140069	0.00482056	1.08e-14	0.0182361	0.12104	0.00140427	0.223914	0.064674
TCGA.66.2786.01A.01R.0851.07	0.0856193	0.0511575	0.175515	0.0617272	0.147054	0.115581	1.81e-14	0.0644192	0.0364454	0.0260426	0.136034	0.0144627	0.102197	0.14873	0.085306	0.0122765	0.031325	0.0564938	0.0856191	0.0695319	0.0520136	0.117084	0.0650903	0.097651	0.167423	0.171822	0.305554	0.149976	0.398395	0.0484662	0.117497	0.177696	0.187968	0.0204038	0.101135	0.0432766	0.0455308	0.0817766	0.031994	0.153724	0.0734798	0.209892	0.0610875	0.265885	0.0461076	0.123432	0.221868	0.0311851	0.0468455
TCGA.66.2787.01A.01R.0980.07	0.312959	0.168684	0.0178965	0.145136	0.288306	0.111593	0.110411	0.0541196	1.39e-14	0.0548664	0.192107	0.0921939	0.267826	0.12906	0.200231	0.0692853	0.0024277	0.189223	0.0610853	1.18e-14	1.18e-14	0.0392315	0.0103455	0.0742332	0.286872	0.0287282	0.205484	0.081455	0.243268	0.00448195	9.64e-15	0.0594522	0.00414784	0.425865	0.0527527	0.0228396	0.0255648	0.105239	1.21e-14	0.181475	0.0611229	0.124817	0.047422	0.00404978	0.251544	0.163597	0.244262	0.0163518	0.0867592
TCGA.66.2788.01A.01R.0980.07	0.290965	0.0736623	0.0786858	0.011118	0.267377	0.102033	0.0942991	0.0340494	0.0022321	0.118294	0.0797469	0.0426578	0.187429	0.120926	0.171657	0.0449587	0.0135228	0.126759	0.0644496	9.31e-15	9.31e-15	0.117183	0.118506	0.066466	0.629861	0.0716051	0.109148	0.0971107	0.551186	1.1e-14	0.250866	0.120395	0.0448207	0.0327316	0.0550997	0.024206	0.253084	0.0754127	0.00692427	0.152744	0.0344655	0.284878	0.0135089	0.0649473	0.0937729	0.0739105	0.506542	0.148864	0.0799259
TCGA.66.2789.01A.01R.0980.07	0.108682	0.0839892	0.173996	0.199559	1.3e-14	1.55e-14	0.0173424	0.111194	0.0483034	0.161166	0.129708	0.043341	0.0359764	0.0381681	0.0505318	1.2e-14	1.2e-14	0.0147164	0.0675946	0.0926726	0.000656373	0.0773468	0.144495	0.229463	0.35171	0.0649091	0.243083	0.110834	0.322655	0.120467	0.236784	1.25e-14	0.0216867	0.293364	0.045945	0.118622	0.181754	0.0947475	0.0612587	0.263546	0.00310352	0.0847784	0.208075	0.184638	0.0836298	0.0320021	0.35361	1.12e-14	0.00464611
TCGA.66.2790.01A.01R.0980.07	0.1033	0.355538	0.0513647	0.126877	0.0753126	0.0704241	0.0267976	0.107871	8.46e-15	0.224307	0.0894057	0.0718116	0.0727311	0.0209905	0.250747	0.0369131	9.11e-15	0.0750224	0.0926207	0.00347547	9.11e-15	0.104831	0.0961337	0.173917	0.145584	0.0156288	0.399077	0.265793	0.306462	0.0229655	0.190906	0.150307	0.0415015	0.255685	0.0812574	0.0445098	0.086314	0.0621578	0.0242985	0.531354	0.0105394	0.128742	0.140003	0.0980214	0.304161	0.0164636	0.318365	0.025501	0.0141053
TCGA.66.2791.01A.01R.0980.07	0.319678	0.188707	0.0200612	0.0351806	0.353139	0.242872	0.132965	0.0760367	1.22e-14	0.0549394	0.0530546	0.0418793	0.316845	0.155965	0.222295	0.127604	1.03e-14	0.189038	0.0489919	1.03e-14	0.00230158	0.0322712	0.104994	0.0627195	0.452919	0.0833236	0.225551	0.0907012	0.394307	1.33e-14	0.0665337	0.289667	1.33e-14	0.248774	0.0459365	0.0123188	0.153299	0.0928728	0.036695	0.16029	0.13946	0.222943	0.0136539	0.00532231	0.102003	0.285696	0.35039	0.0478885	0.13975
TCGA.66.2792.01A.01R.0980.07	0.0185304	0.0546817	0.00149154	0.15938	1.54e-07	0.00911497	0.00129689	0.0272214	1.25e-14	0.0974491	0.157439	0.0703546	0.0624495	0.0552797	0.0241257	1.09e-14	1.09e-14	0.0247262	0.0173496	1.09e-14	1.09e-14	0.074493	0.0661151	0.0732563	0.290228	1.27e-14	0.17332	0.0380365	0.361284	9.16e-15	0.0480799	9.16e-15	9.16e-15	0.346013	0.0312799	5.96e-10	0.0897499	0.0952672	1.14e-14	0.197401	1.14e-14	0.255508	0.0344825	1.37e-14	0.0878358	1.37e-14	0.221897	0.0678196	0.00922811
TCGA.66.2793.01A.01R.1201.07	7.61e-15	0.0794063	0.0144137	0.285206	7.61e-15	8.19e-15	8.19e-15	0.0614466	8.19e-15	0.108915	0.187801	0.0650527	7.22e-15	7.22e-15	7.22e-15	0.00779513	9.61e-15	9.61e-15	0.0212292	9.61e-15	9.61e-15	0.0290064	0.0108698	0.016434	9.29e-15	0.0170719	0.526466	0.0775177	0.172715	8.31e-15	8.31e-15	8.31e-15	0.0183862	0.262949	0.0187677	0.00591738	7.8e-15	0.088452	0.0946893	0.265705	7.8e-15	0.0335855	0.03119	1.06e-14	0.341625	1.06e-14	0.0656182	1.06e-14	5.55e-15
TCGA.66.2794.01A.01R.1201.07	0.19314	0.095439	1.36e-14	0.0717443	0.407587	0.294764	0.0971476	1.31e-14	0.00153707	0.10715	0.0820383	1.31e-14	0.160339	0.121983	0.256563	0.0868155	1.1e-14	0.205781	0.0301664	0.0103441	0.0336061	0.0112361	0.0197703	0.0938774	0.0153539	0.0663918	0.251776	0.0350674	0.273605	9.63e-15	9.63e-15	0.297101	7.66e-05	0.240964	0.00350182	0.00525344	9.79e-15	0.0651605	0.00786916	0.142559	0.0752317	0.101133	0.0458202	0.0629115	0.184654	0.241632	1.47e-14	1.47e-14	0.0699949
TCGA.66.2795.01A.02R.0980.07	0.0673752	0.185885	0.000390643	0.116115	0.121575	0.0387857	0.064066	0.0853516	1.57e-14	0.0402777	0.114868	0.0917049	0.0999951	0.242725	0.0949248	0.0343389	0.0277127	0.024908	0.0314312	0.000173623	1.19e-14	0.064267	0.12504	0.0503824	0.549127	1.32e-14	0.151818	0.0622664	0.444122	2.15e-06	0.103083	0.0687378	1.23e-14	0.258009	0.0388785	0.00992908	0.182297	0.127394	0.023695	0.189764	0.015029	0.0786419	0.037349	1.48e-14	0.053929	0.0172514	0.422419	0.140041	0.00853256
TCGA.66.2800.01A.01R.1201.07	0.146248	0.147106	0.0875548	0.0964761	0.138506	1.55e-14	0.059422	0.105618	1.55e-14	0.0727955	0.0449019	0.0378759	0.129248	0.297809	1.71e-14	6.71e-07	0.123854	1.05e-14	0.0397964	0.0536765	0.0199697	0.0660789	0.070525	0.145582	0.254336	0.118712	0.236011	0.118449	0.448276	0.112251	0.051405	0.00428343	0.0349891	0.257148	0.0391223	0.0209327	0.0469565	0.0282503	2.16e-05	0.337822	0.0475741	0.20237	0.0973893	0.177104	0.0694097	0.141179	0.174555	0.195242	0.0427327
TCGA.68.7755.01A.11R.2125.07	1.02e-14	0.127125	1.02e-14	0.025966	1.02e-14	1.28e-14	1.28e-14	0.0461231	0.00571252	0.00706242	0.143937	0.0297213	0.0204379	1.19e-14	0.0114207	7.69e-15	7.69e-15	0.0107345	0.0190725	7.69e-15	7.69e-15	0.0139646	0.0552626	0.00640677	0.211263	0.00208329	0.173778	0.0730826	0.407582	8.07e-15	0.00168377	8.07e-15	0.00489714	0.239039	0.00948419	0.00672831	0.0630123	0.0356862	9.57e-15	0.147314	0.00174611	0.340687	0.026386	1.19e-14	0.106646	0.00944479	0.104633	0.00192094	7.09e-15
TCGA.68.7756.01A.11R.2125.07	0.0148803	0.125822	0.0540953	0.010835	1.65e-14	1.81e-14	1.81e-14	0.0875776	1.81e-14	0.0247099	0.127045	0.0116044	0.00799439	0.00703659	0.00902268	1.25e-14	1.25e-14	2.22e-05	0.0134055	0.0329743	0.0190779	0.128133	0.092268	0.0112156	0.46037	0.0262507	0.0561831	0.0844674	0.644334	1.26e-14	0.199313	0.00282823	0.092824	1.16e-14	0.0103311	0.0102137	0.166014	0.0365046	0.0397658	0.0281915	1.4e-14	0.425896	0.0136957	0.201428	1.56e-14	0.042257	0.288732	0.0643433	1.16e-14
TCGA.68.7757.01B.11R.2296.07	0.0373732	0.123361	8.19e-12	0.141858	0.101577	0.0015493	0.00667084	0.086463	1.34e-14	0.100618	0.0650402	0.0519738	0.024635	1.51e-14	1.51e-14	0.0058761	0.0171312	1.01e-14	0.0578731	1.01e-14	0.0315131	0.130201	0.146052	0.0369662	0.413149	0.00538325	0.135978	0.218798	0.380229	1.05e-14	0.249269	1.05e-14	0.150761	0.0759107	0.208925	0.0136812	0.211375	0.00151956	0.117561	0.115077	8.77e-15	0.223534	0.0711614	0.0562704	0.0342941	5.9e-09	0.235572	0.109957	8.42e-15
TCGA.68.8250.01A.11R.2296.07	0.164832	0.08593	0.21457	0.0933086	0.102875	0.0634832	0.0327339	0.0681318	0.126863	0.030015	0.153372	0.0865627	0.104479	0.158467	0.232449	1.3e-14	0.023493	0.0941005	0.00399485	0.156026	1.3e-14	0.0640706	0.0190295	0.173144	0.0373525	0.234977	0.284396	0.0840228	0.359214	0.132241	0.0191252	0.0812259	0.138567	0.20888	0.0528077	0.0593564	0.0110446	0.0492105	0.12547	0.170528	0.022102	0.185863	0.169794	0.338323	0.120507	0.0181267	0.00934937	0.206056	0.00805938
TCGA.68.8251.01A.11R.2296.07	0.0971177	0.20955	0.0214636	0.0506101	0.104135	0.043596	0.028308	0.0557714	9.69e-15	0.425463	0.0670822	0.0321951	0.137054	1.51e-14	0.0913714	0.0293538	0.0182765	0.0482412	0.0553238	0.00455526	0.0323658	0.0720147	0.132115	0.00113182	0.454576	0.0169205	0.164284	0.235788	0.193317	1.09e-14	0.173901	0.16364	1.09e-14	0.30387	0.079817	1.61e-06	0.241133	0.0544337	0.0419979	0.187863	0.0405088	0.194809	0.0487374	1.35e-14	0.128896	0.0516473	0.464447	0.0486625	0.00908261
TCGA.68.A59I.01A.11R.A262.07	0.29976	0.248924	0.0964673	0.116841	0.0735558	0.00149148	0.171423	0.0259036	0.010323	0.101615	0.0981917	0.080264	0.288497	1.25e-14	0.0113383	0.126454	1.05e-14	0.0249409	0.0752463	0.0109378	0.00137766	0.0712611	0.130607	0.20488	0.214516	0.103374	0.333804	0.143425	0.378465	0.0800022	0.190524	1.05e-14	0.0429235	0.284691	0.0337837	0.112921	0.137407	0.0312643	0.160885	0.314959	0.0568843	0.107552	0.15837	0.0584177	0.170892	0.129839	0.38017	0.0462434	0.158151
TCGA.68.A59J.01A.21R.A26W.07	0.050505	0.126914	0.0571255	0.182829	0.167382	0.148522	0.0184255	0.0849811	0.00235259	0.200521	0.0535065	0.119281	0.0546592	0.036672	0.347709	0.00293704	8.74e-15	0.115748	0.0404024	0.0150914	0.0144751	0.0133484	0.010072	0.102712	0.000486699	0.114187	0.345256	0.149794	0.53017	0.0175484	0.008158	0.164273	0.0239816	0.111862	0.0751863	0.0176589	0.0149907	0.0814095	0.13024	0.160088	0.016521	0.295238	0.0738542	0.250024	0.295052	0.0253459	0.0125678	0.0899488	1.18e-14
TCGA.6A.AB49.01A.12R.A405.07	5.9e-15	0.0162886	0.00139713	0.174288	5.9e-15	7.41e-15	7.41e-15	0.0281893	7.41e-15	0.0155079	0.0471555	0.0188109	0.00225187	5.87e-15	0.0262358	8.2e-15	8.2e-15	0.011915	0.0302558	8.2e-15	8.2e-15	0.0990729	0.0454231	0.025898	7.65e-15	7.65e-15	0.175785	0.074974	0.143858	6.97e-15	0.13606	6.97e-15	6.97e-15	1.63e-08	0.016993	5.89e-15	0.0104035	0.00383757	0.0930764	0.0584349	5.89e-15	0.121892	1.75e-13	8.05e-15	0.0649061	8.05e-15	0.0163893	0.0232261	0.000904305
TCGA.70.6722.01A.11R.1820.07	0.0450184	0.0373245	0.145448	0.0096602	0.142338	0.0829862	0.00641482	0.0265337	3.3e-06	0.0396461	0.0800166	1.49e-14	0.0314909	0.074329	0.169226	0.0114948	0.0200052	0.0824681	0.0271438	1.26e-14	0.0432695	0.28371	0.117527	3.07e-07	0.723297	0.033589	0.00472247	0.0689342	0.312376	1.09e-14	0.442136	0.192662	0.0298317	1.09e-14	0.0351509	0.0028706	0.21321	0.0724031	0.0261458	0.0489678	0.0164462	0.348475	0.0229296	0.0581013	0.0108691	0.0268091	0.498111	0.116852	1.53e-11
TCGA.70.6723.01A.11R.1820.07	7.85e-15	0.044988	7.85e-15	0.17379	7.85e-15	8.18e-15	0.00354845	0.0678619	8.18e-15	0.067481	0.132825	0.0717681	8.8e-15	0.00620999	0.00230548	7.86e-15	7.86e-15	7.86e-15	0.0339046	7.86e-15	7.86e-15	0.0149261	0.0403275	0.00855227	1.97e-11	0.00563608	0.270552	0.0501849	0.322441	7.22e-15	9.42e-10	0.0237028	7.22e-15	0.20582	0.000946032	0.00176852	7.54e-15	0.0893816	0.0256273	0.0847825	7.54e-15	0.20929	0.0069514	9.51e-15	0.172451	9.51e-15	9.51e-15	9.51e-15	4.83e-15
TCGA.77.6842.01A.11R.1949.07	0.199421	0.265942	1.16e-12	0.116763	0.23678	0.179488	0.0983454	0.0210032	0.0093083	0.380555	0.0903903	0.0124879	0.194772	0.0995984	0.205771	0.174381	0.038843	0.125904	0.0343984	0.00341836	0.024573	0.0452768	0.0872373	0.0591554	0.249781	0.128079	0.239048	0.134435	0.0879922	0.050795	0.0705855	0.298027	9.48e-15	0.336927	0.0337148	0.00808727	0.029744	0.0945844	0.0923427	0.185306	0.194504	0.116104	0.0661813	0.00135176	0.0947921	0.124119	0.295577	0.14527	0.186138
TCGA.77.6843.01A.11R.1949.07	0.00311829	0.234474	8.65e-15	0.131629	6.07e-13	1.01e-14	1.01e-14	0.0396416	1.01e-14	0.0491655	0.15715	0.116368	0.0144869	0.00502628	0.00327457	8.95e-15	8.95e-15	0.00529575	0.0429936	8.95e-15	0.00468128	8.95e-15	0.0314374	0.0279521	4.35e-11	9.97e-15	0.486124	0.052585	0.236766	8.47e-15	3.19e-10	8.47e-15	0.0199747	0.332558	0.0368837	1.55e-14	2.91e-14	0.1077	0.027219	0.1724	7.92e-15	0.0795546	0.032095	0.105648	0.362036	1.1e-14	0.028841	0.0316188	6.12e-15
TCGA.77.6844.01A.11R.1949.07	0.0739919	0.223613	0.0682573	0.217123	0.00627198	1.37e-14	0.0176734	0.0808256	0.016425	0.16097	0.178637	0.0483331	0.017803	0.0218077	0.00540017	1.04e-14	1.04e-14	0.000866212	0.0592046	0.00288968	0.0193516	1.04e-14	0.0325261	0.238292	1.27e-14	0.029789	0.271187	0.0937646	0.437551	0.00904359	1.01e-14	0.0157924	0.0803884	0.174011	0.0815811	0.0559421	2.13e-08	0.0962992	0.14305	0.100911	0.00128634	0.0990932	0.197724	0.0554121	0.283476	0.0302185	1.57e-14	1.57e-14	0.00451942
TCGA.77.6845.01A.11R.1949.07	0.001965	0.17245	7.25e-15	0.165158	7.25e-15	9.73e-15	9.73e-15	0.0498334	9.73e-15	0.0245056	0.0923994	0.0606158	6.5e-15	6.5e-15	6.5e-15	9.49e-15	9.49e-15	9.49e-15	0.0679541	0.00113568	9.49e-15	0.0202338	0.0460971	0.0172825	0.00616284	1.19e-14	0.344608	0.0754205	0.33409	8.77e-15	0.0127508	8.77e-15	0.00722267	0.231282	0.0341944	0.00422804	0.000201455	0.0616659	0.0980061	0.122055	9.5e-15	0.14349	0.00773831	0.0198087	0.261668	1.4e-14	1.4e-14	1.4e-14	6.32e-15
TCGA.77.7138.11A.01R.2045.07	0.0320573	0.0828137	0.582024	0.0216209	0.0176135	0.0309582	0.0330136	0.0517426	0.658014	1.15e-14	0.00282952	0.0715861	0.0162402	0.243821	0.0182543	0.0333145	0.201906	9.42e-15	9.42e-15	0.436166	9.42e-15	4.01e-05	6.12e-05	0.463986	1.92e-06	0.394022	0.0364039	0.105586	0.00138839	0.838349	9.54e-15	0.0320295	0.123308	9.54e-15	0.0586169	0.447411	1.03e-14	0.0809085	0.0559381	0.0286161	0.116771	1.03e-14	0.32413	0.292877	5.99e-15	0.129099	1.01e-06	0.206348	0.069511
TCGA.77.7138.01A.41R.2045.07	9.25e-15	0.0307205	0.0031614	0.0345729	9.25e-15	1.14e-14	1.14e-14	0.00275801	1.14e-14	0.0262868	0.0828791	0.0121286	9.29e-15	9.29e-15	0.000839076	0.000913761	9.95e-15	9.95e-15	0.0114801	9.95e-15	0.014822	0.119262	0.0169995	0.000527142	0.0833212	0.00762419	0.0657818	1.09e-14	0.471265	7.78e-15	0.0598922	0.0467127	0.000483559	7.78e-15	0.0239726	8.83e-15	0.00141514	0.119157	0.0172155	0.023783	8.83e-15	0.239195	1.29e-14	0.000922492	0.0348244	1.29e-14	0.0167044	0.038637	6.45e-15
TCGA.77.7139.01A.11R.2045.07	0.0949592	0.299942	1.28e-14	0.0637806	0.04378	1.35e-14	0.0028639	0.0403633	1.35e-14	0.0684384	0.0421135	0.0549552	0.0864356	0.0326564	0.00743205	1.16e-14	1.16e-14	0.0216498	0.0457994	1.16e-14	1.16e-14	1.16e-14	0.0377015	0.0651473	0.0153849	1.12e-14	0.367186	0.0736837	0.331764	7.91e-15	7.91e-15	0.0549161	0.00866991	0.235759	0.0590436	0.0171168	0.00240853	0.031206	0.0632733	0.232854	0.00317808	0.147767	0.0543804	1.28e-14	0.209744	1.28e-14	0.0332988	0.00169854	0.00265056
TCGA.77.7140.01A.41R.2045.07	0.00191998	6.56e-15	6.56e-15	0.00808448	6.56e-15	0.000769339	9.87e-15	0.0213673	9.87e-15	0.0206747	0.0183013	0.0007602	9.61e-15	0.00652745	0.0110468	8.35e-15	8.35e-15	0.0107532	0.0288828	8.35e-15	8.35e-15	0.0150226	0.0711598	0.00185873	0.172658	9.16e-15	0.1011	0.0311908	0.394074	7.53e-15	0.00683256	7.53e-15	7.53e-15	0.251556	0.0067889	0.00110622	0.0480886	0.040613	8.58e-15	0.11702	8.58e-15	0.195312	0.0147933	9.77e-15	0.106847	9.77e-15	0.130324	9.77e-15	5.74e-15
TCGA.77.7141.01A.11R.2045.07	1.25e-14	0.271216	0.130377	0.24348	1.25e-14	0.00144768	0.003243	0.101403	0.00113421	0.0539668	0.214652	0.083247	0.0284091	0.0250802	0.0173517	1.05e-14	1.05e-14	0.00156969	0.0678787	1.05e-14	1.05e-14	0.0491888	0.0358731	0.215612	1.14e-14	0.00752954	0.487806	0.0669413	0.37296	0.00154463	1.02e-14	0.024015	0.0307312	0.334183	0.0501733	0.0354049	9.79e-15	0.0880655	0.0514352	0.282396	9.79e-15	0.107104	0.179707	0.00767227	0.282591	0.00591195	0.117506	1.26e-14	1.43e-12
TCGA.77.7142.11A.01R.2045.07	0.0292729	0.0668604	0.595213	0.0785574	0.0781655	0.0197875	0.0485101	0.0320584	0.646402	0.00742001	0.0462516	0.0281502	0.0162527	0.208283	0.0107289	0.0351855	0.188154	0.00371428	0.0233224	0.430795	9.44e-15	0.0302065	0.011436	0.534106	0.053632	0.293513	0.0369713	0.081777	0.000554497	0.876258	8.97e-15	0.013843	0.109344	8.97e-15	0.0528754	0.442735	0.00332051	0.139114	0.0166472	0.0302582	0.096296	9.44e-15	0.321695	0.3017	0.0262473	0.0996892	0.04874	0.172407	0.0724367
TCGA.77.7142.01A.11R.2045.07	0.0275605	0.0767522	0.133325	0.252845	1.34e-14	0.00981763	9.18e-15	0.0695468	0.00443956	0.0467437	0.225537	0.0786033	2.38e-08	0.0325257	1.78e-14	0.00230802	0.0035265	4.27e-14	0.0417001	0.0290527	0.0411977	0.0751163	0.0336089	0.143642	0.155014	1.24e-14	0.358223	0.144211	0.365014	0.0976076	0.0355749	0.013516	0.0336075	0.231007	0.0851124	0.0349373	0.0141021	0.163426	0.0344181	0.215326	1.06e-14	0.142404	0.174514	0.181138	0.228017	0.0485711	0.153173	2.57e-06	0.00352541
TCGA.77.7335.11A.01R.2045.07	0.0375655	0.0445726	0.475748	0.0306553	0.21731	0.0882207	0.0938294	0.017743	0.415288	0.0110727	7.42e-15	7.42e-15	0.108775	0.184932	0.136794	0.110592	0.174408	0.0435463	0.0157918	0.335663	0.00353764	0.0104551	0.0126292	0.464569	0.147102	0.223011	2.97e-05	0.150859	8.07e-15	0.7876	8.07e-15	0.13162	0.0807804	8.07e-15	0.0381512	0.325603	0.000340528	0.106932	8.16e-15	0.0217578	0.0988412	8.16e-15	0.290306	0.3149	5.63e-15	0.151898	0.0364459	0.140518	0.103006
TCGA.77.7335.01A.11R.2045.07	0.0975949	0.074047	0.120313	2.42e-09	0.464081	0.165978	0.14979	0.0432727	0.0773305	0.11092	0.0242062	0.00379262	0.193627	0.162207	0.243978	0.116151	0.038369	0.134983	0.0211443	0.00979789	7.98e-15	0.00380791	0.177697	0.172893	0.675979	0.0748141	9.6e-15	0.0506111	0.263663	0.160253	0.214186	0.239207	9.03e-15	0.122385	0.0123336	0.14857	0.303162	0.0357062	4.03e-07	0.103514	0.125471	0.0513489	0.125522	0.00330317	0.00757782	0.153674	0.600691	1e-14	0.0710849
TCGA.77.7337.11A.01R.2045.07	0.0272694	0.0477627	0.601753	0.0187184	0.116568	0.0998475	0.141989	0.0408054	0.489373	0.0050327	0.0162482	0.0253953	0.107142	0.199754	0.101546	0.129014	0.176125	0.0170038	0.0149742	0.345108	9.39e-15	0.00425508	0.00737915	0.491812	0.0559574	0.383504	0.0103333	0.0572468	8.73e-15	0.867683	8.73e-15	0.0610401	0.0712774	8.73e-15	0.0409867	0.371645	9.29e-15	0.105605	0.00368709	0.017751	0.130017	0.0289619	0.344473	0.321015	0.000178037	0.137316	0.0258009	0.167527	0.130032
TCGA.77.7337.01A.21R.2045.07	0.00546536	0.10727	0.0711748	6.63e-10	1.27e-14	0.0017321	0.00733901	0.0383356	0.00316924	0.0486198	0.154276	1.35e-14	0.00952749	0.0294802	0.0440068	7.59e-15	0.00292092	0.0140718	0.0218555	7.59e-15	0.000749771	0.114525	0.163239	0.0757253	0.651732	1.08e-14	1.08e-14	0.0675423	0.513608	9.43e-15	0.281258	0.00639796	0.00879996	0.063161	0.0396728	2.49e-11	0.189444	0.0883993	9.55e-15	0.0655996	9.55e-15	0.372244	0.0125617	1.18e-14	0.0212766	1.18e-14	0.530929	0.0655406	8.17e-15
TCGA.77.7338.11A.01R.2045.07	0.0118862	0.00346761	0.693449	0.00147651	0.0372622	0.0239298	0.0891982	0.0233593	0.672392	0.0434162	9.57e-15	9.57e-15	0.0142876	0.079236	0.0713898	0.0239765	0.143052	0.0293608	0.0301078	0.451114	9.05e-15	0.0127573	0.00223074	0.471741	0.125241	0.314258	1.24e-11	0.0887605	0.0013969	0.855207	8.61e-15	0.0342793	0.109117	8.61e-15	0.0354529	0.457926	9.35e-15	0.0846273	9.35e-15	0.0319081	0.0594581	9.35e-15	0.355353	0.28883	6.2e-15	0.0831065	0.0679306	0.199677	0.0512551
TCGA.77.7338.01A.11R.2045.07	0.0866426	0.126522	0.0686526	0.0483665	0.0443498	1.6e-14	0.0216413	0.0637208	0.0151689	0.050414	0.100447	0.0772715	0.0433372	0.0666973	1.71e-14	9.3e-15	0.00555945	0.00640096	0.0230747	0.0122934	0.0432011	0.108386	0.133312	0.084486	0.60761	0.00241227	0.136502	0.0907745	0.584615	0.0143663	0.2126	1.12e-14	0.0224581	0.0648597	0.0336133	0.0131068	0.192604	0.135466	0.000173194	0.094544	0.00235673	0.341586	0.0546706	0.0269186	0.168076	0.00104282	0.385113	0.154993	0.00487916
TCGA.77.7463.01A.11R.2045.07	1.06e-14	0.0631095	0.0218476	0.145031	0.0143333	1.19e-14	0.00382076	0.0102783	1.19e-14	0.0634458	0.110635	0.0399567	0.0140643	0.0256587	8.48e-15	9.3e-15	5.37e-10	0.00432631	0.0197926	0.00654343	0.022974	0.0241413	0.0428919	0.0380855	0.00786203	1.09e-14	0.180185	0.0242524	0.435282	3.53e-07	0.00225856	0.00482392	0.00765734	0.128325	0.0129901	0.00396481	0.000991898	0.0496153	0.00585947	0.0860805	0.003041	0.149716	0.00356654	0.0632674	0.166591	0.019211	0.0221338	0.0221154	0.00536708
TCGA.77.7465.01A.11R.2045.07	0.119531	0.199776	0.0148032	0.0576701	0.234085	0.138596	0.125602	0.0411936	0.00275618	0.331138	0.121764	0.0579271	0.260663	0.0489351	0.238622	0.102921	0.00198781	0.152125	0.0348659	0.00879249	0.0232615	0.0615242	0.0805008	0.098156	0.101656	0.0444	0.276653	0.124983	0.207032	0.00433535	0.0105176	0.227722	1.16e-06	0.393022	0.0710732	9.39e-15	0.0160594	0.119613	0.0239746	0.219928	0.0750683	0.128612	0.0578981	1.29e-14	0.296886	0.0739547	0.106529	0.0476661	0.0576499
TCGA.77.8007.11A.01R.2187.07	0.0714359	0.0787103	0.537678	0.0190375	0.178627	0.128634	0.142491	0.0847563	0.287904	0.0178344	9.67e-15	0.0258854	0.147008	0.251668	0.110617	0.164414	0.217455	0.036914	0.013447	0.213249	0.0340671	0.021074	0.0302274	0.346614	0.0113059	0.491209	0.0252331	0.125638	1.04e-14	0.580239	0.0650314	0.178637	0.176085	1.04e-14	0.0920582	0.329664	0.0551643	0.0311814	0.00994488	0.0602822	0.266804	1.04e-14	0.26739	0.260662	6.58e-15	0.176661	9.09e-05	0.233853	0.139451
TCGA.77.8007.01A.11R.2187.07	0.0649843	0.10544	0.128945	0.0232712	0.335115	0.141137	0.0614997	0.012128	0.00019471	0.0206827	0.0726428	0.019974	0.113291	0.231654	0.148062	0.037511	0.121313	0.240008	0.0998549	1.25e-14	1.25e-14	0.117653	0.0917729	0.00821433	0.581198	0.0896769	0.03792	0.0327782	0.026205	9.58e-15	0.384538	0.357492	0.0513759	0.000272937	0.0298098	1.1e-14	0.169666	0.0349291	0.0363602	0.0465791	0.124361	0.284325	0.00652208	1.32e-14	2.07e-14	0.0525453	0.254026	0.244113	0.0314123
TCGA.77.8008.11A.01R.2187.07	0.0888159	0.0623922	0.596093	0.0151962	0.0679348	0.0199426	0.0749899	0.0539329	0.369611	0.0681055	1e-14	0.0176771	0.107332	0.257218	1.15e-14	0.107918	0.206427	0.00278178	0.0462373	0.319026	9.81e-15	0.00583836	0.0472199	0.501687	0.0286338	0.342276	0.0228499	0.104553	0.00334032	0.694583	0.179419	0.0530391	0.0696191	1.03e-14	0.0965708	0.526541	0.107503	0.0110791	0.0315055	0.0368359	0.143056	0.013487	0.364959	0.229601	6.18e-15	0.122414	0.0207369	0.212043	0.101696
TCGA.77.8008.01A.21R.2187.07	0.0645009	0.0608892	0.0633669	0.0428108	0.0987601	0.0401478	0.0177988	0.0121571	2.74e-12	0.0847131	0.00868694	0.0931138	0.0400937	0.113915	0.0611241	0.0373867	0.031364	0.046551	0.0395295	8.09e-15	0.00745245	0.0689726	0.222249	0.0521203	0.721955	0.0560317	0.0497416	0.0871484	0.400848	0.00382147	0.494454	0.0569107	0.00606173	9.3e-15	0.0680261	0.0425146	0.377118	0.00534515	0.0315705	0.0483938	0.0463571	0.333653	0.0433383	0.00927991	1.05e-14	0.0169394	0.546993	0.109055	0.0526277
TCGA.77.8009.01A.11R.2187.07	0.000772716	0.133974	0.00723273	0.0697352	8.48e-15	9.58e-15	3.55e-05	0.0359489	9.58e-15	0.0339047	0.13997	0.0498656	1.3e-14	0.0190131	0.0276627	8.38e-15	8.38e-15	0.000742848	0.0390883	8.38e-15	8.38e-15	0.0525784	0.0602119	0.0116743	0.0534039	1e-14	0.365433	0.0491467	0.18979	7.16e-15	0.0641715	0.0468792	7.16e-15	0.337047	0.0268423	8.3e-15	0.0282568	0.0496632	0.0300769	0.193005	8.3e-15	0.339357	0.0260942	1.15e-14	0.272305	1.15e-14	0.0444844	0.0141345	7.26e-15
TCGA.77.8128.01A.11R.2247.07	7.3e-15	0.0453133	7.3e-15	0.111102	7.3e-15	1.05e-14	1.05e-14	1.05e-14	1.05e-14	0.0486496	0.0705827	0.0210136	7.78e-15	7.78e-15	7.78e-15	9.02e-15	9.02e-15	9.02e-15	0.0276946	5.22e-14	9.02e-15	0.021297	0.0432956	0.0049742	0.257776	1.09e-14	0.286714	0.0842299	0.283238	8.1e-15	0.0536944	8.1e-15	8.1e-15	0.42508	9.56e-15	0.00622283	0.156947	0.013619	0.0574958	0.271384	9.56e-15	0.194633	0.0101634	1.16e-14	0.24613	1.16e-14	0.178904	1.16e-14	6.22e-15
TCGA.77.8130.01A.11R.2247.07	0.00244915	8.35e-15	0.0104554	1.05e-11	8.35e-15	1.06e-14	1.06e-14	0.0323857	1.06e-14	0.042926	0.0340142	0.00443584	9.62e-15	0.00593238	8.25e-05	7.2e-15	7.2e-15	7.2e-15	0.0419801	7.2e-15	0.0165522	0.123858	0.124558	0.00673311	0.570842	9.53e-15	0.021815	0.126989	0.449329	1.21e-05	0.408911	8.41e-15	8.41e-15	8.41e-15	0.0372423	0.0171767	0.208274	7.7e-15	7.7e-15	0.07605	7.7e-15	0.466968	0.0381797	0.015566	0.0778699	1.26e-14	0.271591	0.0488207	0.0017117
TCGA.77.8131.01A.11R.2247.07	0.30998	0.0989782	0.118921	0.00663984	0.366307	0.151722	0.166353	0.024698	0.0803849	0.0780461	0.00439845	0.0892185	0.277824	0.225354	0.209659	0.150878	0.111785	0.0417536	0.0198288	0.0122082	0.0314413	0.0256645	0.0240284	0.13445	0.17617	0.504025	0.0136754	0.128318	0.465833	0.0388478	0.178986	0.267823	0.00584617	1.06e-14	0.115322	0.0498485	0.07244	1.09e-14	0.0251849	0.0393231	0.292475	0.221573	0.113336	0.130308	0.0141017	0.291479	0.0266703	0.263635	0.151379
TCGA.77.8133.01A.12R.2247.07	0.411456	0.110345	0.0592547	0.0416705	0.110437	0.0358926	0.272256	0.0799863	3.58e-10	0.118363	0.0953354	0.0963263	0.507742	0.0421843	1.24e-14	0.19755	8.98e-15	8.98e-15	0.01772	8.98e-15	0.053903	8.98e-15	8.98e-15	0.172502	1.17e-14	0.154546	0.386604	0.118827	0.4357	0.0101515	1.54e-12	0.0807502	1.04e-14	0.328936	0.053118	0.0609242	0.00182875	0.0507203	0.124801	0.179957	0.140999	0.170686	0.13819	1.35e-14	0.328454	0.201682	0.106394	1.35e-14	0.296358
TCGA.77.8136.01A.11R.2247.07	0.0528686	0.0244917	0.0202245	0.130848	0.401748	0.26633	0.0491319	0.0633229	0.00747544	0.11206	0.00577176	1.21e-14	0.106873	0.0921028	0.386033	0.0361237	0.000406918	0.3259	0.0175039	9.38e-15	9.38e-15	0.14794	0.117721	0.0147412	0.593194	0.050454	0.109875	0.0959452	0.35553	1.08e-14	0.250907	0.303932	0.0155386	0.032223	0.0398259	0.000270452	0.248313	0.0171916	0.055187	0.108057	0.0769743	0.378306	0.0455199	0.00646584	0.0574958	0.0794803	0.355489	0.108852	0.00269591
TCGA.77.8138.01A.11R.2247.07	0.0343302	0.0569377	0.0474018	7.84e-14	1.09e-07	0.0111088	1.3e-14	0.0449959	0.00773111	0.119889	0.0333863	1.3e-14	1.9e-14	0.0277005	0.046736	0.00543291	0.0155996	0.0146301	0.0312719	0.0158363	0.034225	0.162842	0.131416	0.00357428	0.595574	0.0542959	0.0385616	0.0488507	0.3283	1.08e-14	0.440839	0.0427729	0.0500907	3.85e-10	0.0192956	0.00862003	0.190137	1.08e-14	0.0991008	0.0375685	0.0372179	0.367675	0.0275921	0.107102	0.0355202	0.0117947	0.352907	0.0666346	0.000226222
TCGA.77.8139.01A.11R.2247.07	0.0509778	0.0803721	0.0384272	0.12608	0.0169313	5.47e-07	0.00651724	0.0897368	1.15e-14	0.00600769	0.121956	0.0287996	0.0111668	1.62e-14	0.00260806	0.00908026	1.09e-14	2.22e-07	0.0415443	1.09e-14	1.09e-14	0.0579835	0.0740342	0.0094897	0.331831	1.06e-14	0.138055	0.0635208	0.26141	9.45e-15	0.128916	0.000778248	9.45e-15	0.311802	0.0777463	0.00618525	0.127665	0.0609192	0.059035	0.120707	9.42e-15	0.260536	0.00966579	0.00512943	1.09e-14	0.0002278	0.174294	0.00529552	0.00947761
TCGA.77.8140.01A.11R.2247.07	0.0786376	0.028528	1.43e-06	0.119744	1.14e-14	0.000413211	1.03e-14	0.0110007	0.00353552	0.0760278	0.0425172	0.0440781	1.03e-14	1.03e-14	0.0149623	0.0123287	1.17e-14	1.17e-14	0.0429506	4.12e-06	1.17e-14	0.016448	0.024317	0.0283201	0.00789878	7.53e-10	0.232306	0.0803834	0.384356	9.6e-15	0.0275975	9.6e-15	0.0294255	0.121076	0.00582907	0.00159195	9.33e-15	0.0330104	0.116355	0.0886187	9.33e-15	0.151988	0.0641939	0.0712468	0.168261	0.036651	1.37e-14	0.00250724	6.76e-15
TCGA.77.8143.01A.11R.2247.07	0.0174681	0.0483301	0.0113748	0.149542	2.81e-09	1.18e-14	1.18e-14	0.0877185	1.18e-14	0.0694671	0.0814338	0.0369083	0.00685649	1e-14	0.00213517	1.07e-14	1.07e-14	0.00126797	0.0258454	1.07e-14	1.07e-14	0.0747845	1.07e-14	0.0277377	0.00806236	9.73e-15	0.108516	0.0560912	0.384157	8.28e-15	0.0092364	8.28e-15	0.0778916	0.0308601	0.000705172	7.97e-15	7.97e-15	0.0489668	0.0215307	0.066376	7.97e-15	0.11429	0.0168858	0.0197944	0.140073	0.0184031	1.21e-14	1.21e-14	0.00451729
TCGA.77.8144.01A.11R.2247.07	8.31e-15	0.0354832	8.31e-15	8.31e-15	8.31e-15	9.74e-15	9.74e-15	0.0193057	9.74e-15	0.00575201	0.0778454	0.0169738	9.34e-15	0.0143689	0.00377171	6.65e-15	6.65e-15	6.65e-15	0.00282881	6.65e-15	0.00591601	0.0844459	0.0062678	4.87e-10	0.10071	9.52e-15	0.0533056	0.0937217	0.42616	6.75e-15	0.0540062	0.0431187	0.00438286	6.75e-15	0.044443	7.9e-15	0.00145231	0.0440904	7.9e-15	0.0451927	7.9e-15	0.358136	1.05e-14	1.05e-14	0.0301418	1.05e-14	0.0162785	0.0528281	6e-15
TCGA.77.8145.01A.11R.2247.07	0.00338377	0.0394046	1.15e-14	0.135111	0.00920342	1.06e-14	1.06e-14	0.00844507	1.06e-14	0.0435908	0.0355265	8.52e-14	1.02e-14	0.00587518	1.02e-14	9.88e-15	9.88e-15	9.88e-15	0.048488	9.88e-15	9.88e-15	0.0245146	0.165514	5.24e-13	0.529832	0.00133963	0.197063	0.0444584	0.466771	1.01e-14	0.291074	1.01e-14	0.00926864	0.177073	0.00948345	0.0188801	0.278194	0.00965196	0.070746	0.192123	0.000973051	0.245558	0.00638781	1.18e-14	0.124155	1.18e-14	0.454719	0.00158369	8.14e-15
TCGA.77.8146.01A.11R.2247.07	0.0388377	0.108492	0.00706075	0.0779556	3.46e-14	0.00144144	0.0121467	0.0166368	0.0100908	0.0325008	0.087297	0.00518572	0.00812862	2.14e-14	0.00701319	1.55e-14	1.55e-14	1.55e-14	0.0095376	0.0421425	0.00985434	0.0940971	0.0528344	0.0223013	0.217676	0.0413889	0.116388	0.115523	0.364986	1.21e-14	0.254109	1.21e-14	0.185631	0.032569	0.0234369	1.21e-09	0.0737754	0.0135417	0.17048	0.00789265	0.00157784	0.265621	0.0138071	0.120352	0.062838	0.141119	0.12557	0.0609586	1.19e-14
TCGA.77.8148.01A.11R.2247.07	0.0296803	0.208798	0.000381765	0.206285	3.72e-11	0.0324408	1.23e-14	0.168873	0.0056133	0.144857	0.0432972	0.0734424	0.0360513	1.75e-14	0.0542912	0.0224315	9.31e-15	9.31e-15	0.0444063	9.31e-15	9.31e-15	0.0857707	0.0532796	0.0584825	0.1426	0.0158015	0.396237	0.127734	0.259033	9.31e-15	0.0387272	9.31e-15	9.31e-15	0.457703	0.0897832	0.00679342	0.111797	0.00505741	0.0642651	0.317342	9.25e-15	0.190493	0.0592771	1.14e-14	0.174702	0.013845	0.105726	0.0215301	8.48e-15
TCGA.77.8150.01A.11R.2247.07	0.110189	0.0908304	0.00051498	0.160534	0.219885	0.0880241	0.0789899	0.0546439	1.38e-14	0.0604131	0.161089	1.38e-14	0.242537	0.0643232	0.185893	0.0395977	1.3e-14	0.0599202	0.0282657	1.3e-14	0.000596412	0.0703484	0.0363101	0.0336025	0.015502	0.0304039	0.244114	0.0324311	0.367569	0.007508	0.0181995	0.0204379	9.62e-15	0.221672	9.81e-15	0.0049125	0.0077985	0.0151821	0.043391	0.139127	0.0157858	0.258287	0.00821641	1.38e-14	0.143506	0.112607	1.38e-14	0.0853124	0.0293977
TCGA.77.8153.01A.11R.2403.07	0.00435186	0.0591132	9.27e-15	0.158363	9.27e-15	1.05e-14	1.05e-14	0.00593594	1.05e-14	0.0623807	0.105637	1.05e-14	0.00571778	0.00170585	9.1e-15	0.00224835	8.96e-15	8.96e-15	0.0408093	8.96e-15	8.96e-15	0.0373258	0.0297496	0.00430563	0.0196679	1.02e-14	0.258214	0.00771776	0.333244	7.81e-15	7.81e-15	7.81e-15	7.81e-15	0.209462	0.0197093	8.32e-15	0.00403204	0.00972996	0.0312732	0.171499	8.32e-15	0.211097	3.22e-09	1.11e-14	0.130683	1.11e-14	0.059435	0.00917034	5.3e-15
TCGA.77.8154.01A.11R.2247.07	0.0120559	0.0369198	0.00657092	0.190973	9.56e-15	0.000397741	9.73e-15	0.0548425	9.73e-15	0.0784119	0.0999841	0.0216037	7.56e-15	0.0147614	0.00115127	8.37e-15	8.37e-15	0.000849067	0.00876977	8.37e-15	8.37e-15	0.0162816	0.0351727	0.050537	0.019247	1.16e-14	0.268302	0.10973	0.379477	8.83e-15	8.83e-15	8.83e-15	0.0243094	0.152874	0.0264606	0.00569142	0.0207325	0.0404354	0.0882343	0.209335	9.47e-15	0.168879	0.0468644	0.0164484	0.185234	1.28e-14	0.00573861	1.28e-14	5.97e-15
TCGA.77.8156.01A.11R.2247.07	0.305591	0.11452	0.0195156	0.0830893	0.363791	0.168905	0.229278	0.0531	1.33e-14	0.0884726	0.107815	0.020431	0.303988	0.113886	0.16901	0.178503	0.0187638	0.161788	0.0625379	1.15e-14	1.15e-14	0.0623559	0.080212	0.0308164	0.45394	0.147991	0.201816	0.0429611	0.224697	1.09e-14	0.0684848	0.219322	1.09e-14	0.404324	0.0630429	0.023768	0.152241	0.00454791	0.0465978	0.233303	0.122771	0.227157	0.0727511	0.0158456	0.0885532	0.168027	0.417603	0.0137928	0.111466
TCGA.77.A5FZ.01A.31R.A27Q.07	0.37092	0.113166	0.140045	0.0304736	0.197331	0.15967	0.301376	0.0661511	0.163315	0.0845019	8.46e-15	0.00993086	0.425894	0.16006	0.0703456	0.389802	0.108306	0.0365618	0.00644601	0.128706	0.00588917	0.0422619	0.050038	0.208253	0.0951338	0.546	2.62e-07	0.150613	0.0306966	0.411331	0.1601	0.251586	0.140885	0.00540161	0.0539058	0.195139	0.134237	0.0252072	0.0842208	0.0664117	0.402004	0.00902535	0.18874	0.146739	7.71e-15	0.319428	0.0261441	0.249082	0.30455
TCGA.77.A5G1.01A.11R.A27Q.07	0.26524	0.0589332	0.056393	1.77e-14	0.168333	0.0232666	0.0711692	0.0409781	1.56e-14	0.0457263	0.122161	0.0402722	0.140655	0.107954	0.035213	0.0232921	0.00666758	0.00750959	0.0452275	0.00437001	0.0114981	0.155312	0.0306029	0.0212946	0.528592	0.0647954	0.0366783	0.0672043	0.368026	5.64e-11	0.41366	0.040767	1.03e-14	3.52e-07	0.0536021	0.00626022	0.0627555	0.0768146	0.0110057	0.0687629	0.0299749	0.447109	0.0630671	0.0909207	0.0310281	0.0887027	0.168396	0.1485	0.0485137
TCGA.77.A5G3.01A.31R.A27Q.07	1.07e-14	0.149695	1.07e-14	0.167975	1.07e-14	0.00940917	1.18e-14	0.0164582	1.18e-14	0.139753	0.126927	0.089096	0.0380511	1.28e-14	0.0520768	8.06e-15	8.06e-15	0.0150321	0.0164192	8.06e-15	8.06e-15	8.06e-15	0.00576949	0.0103126	0.0459763	1.13e-14	0.400664	0.0639991	0.452893	8.94e-15	4.39e-14	8.94e-15	0.00392437	0.246712	0.0478005	1e-14	0.0344287	0.0861558	0.0488194	0.193143	1e-14	0.224429	1.3e-14	1.3e-14	0.299259	1.3e-14	0.0958422	0.00297093	7.9e-15
TCGA.77.A5G6.01A.11R.A27Q.07	0.0490234	0.200928	1.14e-14	0.229348	1.14e-14	9.67e-15	9.67e-15	0.0411089	9.67e-15	0.053354	0.128149	0.109375	0.000409445	0.0122431	1e-14	0.00254225	1.16e-14	1.16e-14	0.0141263	1.16e-14	1.16e-14	0.00639809	1.16e-14	0.0142064	1.09e-14	1.09e-14	0.488851	0.0766994	0.35683	9.09e-15	9.09e-15	9.09e-15	0.02664	0.243168	0.0171034	0.00287975	0.000550543	0.0848035	0.10485	0.257112	8.98e-15	0.0902583	0.0289437	0.0901942	0.340924	1.27e-14	0.0377558	1.27e-14	0.000158997
TCGA.77.A5G7.01B.11R.A27Q.07	0.0144791	0.0660748	9.98e-15	0.154139	9.98e-15	1.09e-14	1.09e-14	0.0230266	1.09e-14	0.0719258	0.13616	0.0774004	0.0219217	0.0279693	0.0204566	9.47e-15	9.04e-09	0.00335644	0.037912	9.47e-15	0.00222267	0.0313326	0.0463831	0.0135134	0.0158615	1.12e-14	0.234822	0.135751	0.422678	9.34e-15	9.34e-15	0.00918795	0.00771623	0.0804025	0.0235223	8.21e-15	0.00542215	0.0101718	0.109576	0.0673556	0.00187188	0.193692	0.0236835	0.0296132	0.215339	1.42e-14	1.42e-14	1.42e-14	6.06e-15
TCGA.77.A5G8.01B.11R.A27Q.07	0.0490387	0.0986789	1.55e-14	0.176367	1.55e-14	1.47e-14	0.00310083	0.0557647	1.47e-14	0.00040541	0.0921164	0.198977	0.00837974	0.0557082	0.0252446	0.00254042	1.07e-14	0.00579465	0.047076	1.07e-14	0.0412443	0.0434357	0.0382919	0.0235318	0.0286967	0.0188894	0.307901	0.0605646	0.597614	1.02e-14	0.0438259	1.02e-14	1.02e-14	0.100944	0.00744583	0.00313003	0.0258884	0.019743	0.0664463	0.123484	1.22e-14	0.370709	0.0224645	1.62e-14	0.119352	0.0115793	0.00274672	0.0372835	0.00401262
TCGA.77.A5GA.01A.11R.A27Q.07	0.11753	0.159648	0.0144533	0.0483022	0.00711119	1.39e-14	0.0283694	0.0459799	1.39e-14	0.0183078	0.0335776	0.112407	0.0251843	0.00134574	1.38e-14	0.00156649	1.06e-14	0.00419652	0.0455941	1.06e-14	1.06e-14	0.0161596	0.0210936	0.0590133	1.37e-14	6.9e-09	0.309442	0.0907093	0.503624	1.01e-14	1.01e-14	1.01e-14	0.0123472	0.131055	0.0317354	0.0132183	0.000576283	0.0179536	0.123224	0.0957945	1.13e-14	0.19616	0.045726	0.0678007	0.22788	0.0279902	1.75e-14	0.0128502	0.00324425
TCGA.77.A5GB.01B.11R.A27Q.07	0.0635846	0.0825737	0.00454377	0.011743	0.112192	0.0745797	0.00407954	0.0570967	1.28e-14	0.0384793	0.00881729	0.0295418	1.42e-14	0.012674	0.208212	0.0130894	9.54e-15	0.0247352	0.0178518	9.54e-15	0.015779	0.16654	0.109857	1.15e-14	0.356919	0.0192919	0.0257848	0.0910148	0.492261	9.09e-15	0.163624	0.075678	9.09e-15	9.09e-15	0.0389296	0.00112362	0.109526	0.00399851	0.0319831	0.0437717	0.0173111	0.456645	1.42e-14	0.00261836	1.42e-14	0.0543423	0.204512	0.0634956	8.43e-14
TCGA.77.A5GF.01A.21R.A27Q.07	0.139137	0.139582	1.44e-14	0.107169	0.0732076	0.0130292	0.0093031	0.0940066	1.36e-14	0.0793889	0.00802901	0.176217	0.118236	1.6e-14	0.0619519	1.01e-14	1.01e-14	0.0316928	0.0489108	1.01e-14	1.01e-14	5.74e-06	0.0817586	0.0161894	0.106067	1.28e-14	0.343888	0.0724255	0.375886	9.2e-15	9.2e-15	0.0748968	9.2e-15	0.286876	0.0290084	0.0061054	0.0338286	0.0137369	0.0943121	0.193878	0.00329429	0.253761	0.00885608	1.49e-14	0.249726	0.0031483	0.0766616	1.49e-14	0.00350995
TCGA.77.A5GH.01A.11R.A27Q.07	0.165893	0.274267	0.0288521	0.0643285	0.254057	0.163509	0.0505836	0.0586362	8.18e-15	0.343815	0.0497945	0.0561279	0.184721	0.172542	0.236491	0.179649	0.0363969	0.13707	0.0326275	9.53e-15	0.0496562	0.00460693	0.074532	0.0197988	0.275687	0.144235	0.246754	0.101606	0.136045	1.58e-12	0.14451	0.339447	9.45e-15	0.227516	0.0411338	1.17e-07	0.0831566	0.0579919	0.101378	0.145961	0.202085	0.150031	0.0597489	0.00739995	0.132236	0.110533	0.245226	0.105627	0.127631
TCGA.79.5596.01A.31R.1949.07	0.0469118	0.154289	2.83e-12	0.162976	9.73e-15	1.19e-14	1.19e-14	1.19e-14	1.19e-14	0.0862846	0.101867	0.063946	9.12e-15	0.018244	9.12e-15	7.91e-15	7.91e-15	0.00167295	0.0232771	7.91e-15	0.0018877	0.000455514	0.0288826	0.168235	0.000281946	1.11e-14	0.216908	0.0888739	0.505133	7.98e-15	0.000229272	7.98e-15	0.00300892	0.164259	0.0292713	0.0124317	0.00878388	0.0298952	0.0400223	0.195104	9.16e-15	0.31311	0.0520672	1.21e-14	0.201641	1.21e-14	0.0303058	0.0136294	6.2e-15
TCGA.85.6175.01A.11R.1820.07	0.0262575	0.0928955	0.273077	0.0284255	0.331382	0.0625145	0.0985912	0.0547929	0.030365	0.109076	0.0355404	0.0253047	0.247367	0.297793	0.0696727	0.0844905	0.0464116	0.000241346	0.0147885	0.0259303	0.0967565	0.0792456	0.15347	0.165946	0.556588	0.112948	0.0219809	0.142537	0.274121	0.105218	0.544925	0.0386477	0.0370889	1.1e-14	0.0387297	0.150961	0.402836	0.0574334	0.0488997	0.0712976	0.069603	0.142453	0.135812	0.0322725	0.00332025	0.101579	0.540881	0.0988073	0.158468
TCGA.85.6560.01A.11R.1820.07	0.0366811	0.18305	0.0837557	0.0129138	0.144604	0.0723447	0.0180901	0.17511	0.0274482	0.0781296	0.145032	0.0128368	0.0546087	0.167805	0.101441	0.0577232	0.036464	0.119162	0.0645802	1.35e-14	1.35e-14	1.33e-09	0.112298	0.101357	0.444165	0.0180755	0.14009	0.171278	7.9e-15	7.81e-10	0.0984993	0.079521	7.9e-15	0.582814	0.0457873	0.0756713	0.0910772	0.0986765	8.93e-15	0.353615	0.0773441	0.0953597	0.0799141	1.46e-06	0.151347	1.09e-14	0.380777	0.128352	0.0231042
TCGA.85.6561.01A.11R.1820.07	0.387126	0.226775	0.0435372	0.0208693	0.276993	0.11451	0.226882	0.0130142	0.0403339	0.0729962	0.0754684	1.26e-14	0.354552	0.207256	0.111975	0.167212	0.0147958	0.0736443	0.0195697	0.00110661	0.00348078	0.0479392	0.126025	0.119315	0.644733	0.137002	0.0374212	0.0615294	0.484187	0.0512834	0.234268	0.103703	0.00454135	0.11438	0.0241275	0.0708892	0.312756	0.0408734	1.03e-14	0.101873	0.108064	0.24654	0.132068	0.00830193	1.21e-14	0.200712	0.455659	0.120413	0.180573
TCGA.85.6798.01A.11R.1949.07	8.43e-15	0.0568584	8.43e-15	0.0241744	2.44e-14	9.04e-15	9.04e-15	0.00570059	9.04e-15	0.0690675	0.0156909	9.04e-15	0.00658671	0.00691	6.32e-15	8.42e-15	8.42e-15	8.42e-15	0.0256658	8.42e-15	0.0277414	0.0347946	0.0818374	0.00338277	0.250582	0.000300788	0.164444	0.0177675	0.264004	7.39e-15	0.0684588	7.39e-15	7.39e-15	0.34951	0.0243947	0.0132678	0.108546	8.41e-15	0.00945484	0.196399	0.000201779	0.217531	0.0244013	0.00308225	0.049918	1.1e-14	0.26846	0.00699307	0.00169547
TCGA.85.7696.01A.11R.2125.07	0.0475115	0.254656	0.0698768	0.184584	0.00621386	0.00336542	0.0125017	0.0849811	1.56e-14	0.13628	0.115527	0.157353	0.0880672	0.0311345	1.97e-14	0.00372127	1.01e-14	1.01e-14	0.0425201	1.01e-14	0.0329979	0.00315028	0.0534017	0.0751534	0.0603864	1.29e-14	0.486576	0.168376	0.531096	1.91e-09	0.00183698	0.00549306	0.0192884	0.256912	0.0582717	0.000410678	0.0833882	0.110041	0.175731	0.280326	0.00235235	0.147226	0.0729427	0.0281159	0.307203	1.53e-14	0.139897	0.00545113	0.0200103
TCGA.85.7697.01A.11R.2125.07	0.487422	0.126904	0.0522061	0.100049	0.123977	0.0430754	0.132777	0.0157161	0.00522947	0.0668969	0.0927678	0.116031	0.199251	0.0456185	0.0186911	0.0611247	7.25e-15	2.69e-12	0.00351635	7.25e-15	0.0429812	0.046298	0.0378595	0.12798	0.19009	0.0498638	0.264653	0.132161	0.708989	1.04e-14	0.0193688	0.000538437	0.128874	0.0361145	0.0397565	0.0201191	0.110352	0.0494391	0.0809526	0.203098	0.0166008	0.347458	0.0639084	0.0365873	0.349156	0.0516773	0.174061	0.0398813	0.0526421
TCGA.85.7698.01A.11R.2125.07	0.332064	0.170403	0.0471042	0.05911	0.159834	0.0800632	0.176883	0.0436187	0.0287444	0.0939238	0.0794101	0.0552936	0.371991	0.060897	0.144168	0.0603088	9.46e-15	0.0730073	0.059351	9.46e-15	9.46e-15	0.0160118	0.125269	0.177239	0.49488	0.0135627	0.188354	0.0613123	0.544794	0.0522049	0.104548	0.0708255	3.28e-06	0.200023	0.00659029	0.0563663	0.236918	0.0443444	0.0492387	0.184992	0.0265096	0.338663	0.0930004	1.47e-14	0.22094	0.0509017	0.395062	0.112029	0.105684
TCGA.85.7699.01A.11R.2125.07	0.18292	0.23745	1.19e-14	0.0894024	0.410525	0.169595	0.13429	0.0666514	8.85e-15	0.311713	0.145971	0.00175325	0.270285	0.0878394	0.176241	0.14375	0.00549856	0.16747	0.0174905	1.01e-14	0.0264228	0.0185021	0.124873	0.0423675	0.447353	0.0755844	0.218802	0.0804321	0.218668	1.01e-14	0.170366	0.208087	1.01e-14	0.327054	0.01788	0.0270439	0.145145	0.0655255	0.0302491	0.277854	0.143413	0.238146	0.031463	1.24e-14	0.146615	0.107412	0.452199	0.0672221	0.0879135
TCGA.85.7710.11A.01R.2125.07	0.365724	0.122134	0.170139	0.049127	0.122341	0.0864095	0.2545	0.030895	0.163332	0.106372	0.0144927	0.0337088	0.452305	0.156933	0.0436499	0.403044	0.155253	0.0129524	0.0179739	0.133257	0.0168394	0.00703887	0.0109488	0.331554	7.47e-15	0.423728	0.0685049	0.176213	0.00159796	0.586908	1.07e-14	0.230333	0.129789	0.00297683	0.109387	0.254962	9.38e-15	0.112107	0.0571844	0.0493287	0.313852	0.00137989	0.280752	0.29641	0.0288351	0.251561	6.37e-15	0.0892806	0.305749
TCGA.85.7710.01A.11R.2125.07	1.51e-14	0.0226679	1.51e-14	0.10121	0.0688045	0.0639564	1.62e-14	1.62e-14	1.62e-14	0.0207788	0.137861	0.0231981	0.00174578	1.37e-14	0.167686	1.47e-14	1.47e-14	0.0326218	0.0406159	1.47e-14	0.0309259	0.115561	0.0799573	0.00433864	0.179703	1.31e-14	0.0823883	0.0438396	0.442687	9.88e-15	0.0905773	0.0815514	0.03163	9.88e-15	0.0137391	1.11e-14	0.00433989	0.121729	0.0104151	0.0182426	1.11e-14	0.255811	0.00104942	0.0288315	0.0936939	0.032952	0.0907133	0.00971048	9.29e-15
TCGA.85.7843.01A.11R.2125.07	0.0889426	0.0591453	0.042521	0.18234	0.0346684	1.64e-14	0.0129128	0.0191844	0.00483506	0.0614798	0.185637	0.128419	0.0455109	0.0331388	0.0449679	0.00023041	0.00695766	0.0231251	1.23e-14	1.23e-14	1.23e-14	0.0338135	0.121412	0.0489353	0.409211	0.0153653	0.200622	0.0992491	0.563218	0.00374227	0.04933	0.00031758	0.0179335	0.168791	0.0588961	0.0201354	0.128012	0.077241	0.0492085	0.131869	1.13e-14	0.264378	0.0219738	0.00350009	0.0668499	0.0147286	0.255715	0.0877842	0.0153984
TCGA.85.7844.01A.11R.2125.07	0.0737716	0.135403	0.0788378	0.0991681	0.122215	0.0361405	0.00826393	0.0283852	0.0337808	0.0986527	0.144741	0.152356	0.0447315	0.0389531	2.36e-14	0.00288576	1.25e-14	0.0130877	0.0186593	0.00596522	0.0345541	0.0672896	0.157792	0.0614662	0.670978	0.004323	0.190888	0.0368698	0.311067	0.025609	0.223351	1.16e-14	0.0050193	0.358307	0.0505981	0.0678158	0.279671	0.116523	0.0761508	0.116913	1.25e-14	0.171569	0.13641	0.00344712	0.159111	0.0889726	0.488948	0.0246297	0.0394752
TCGA.85.7950.01A.11R.2187.07	0.112126	0.302592	0.0282704	0.148224	0.0846059	0.0707715	0.0676445	0.0270875	6.55e-15	0.379044	0.0639651	0.0847345	0.146611	0.0317827	0.197024	0.0828204	7.42e-15	0.113502	0.0419852	0.0184696	0.0121209	0.00170246	0.142157	0.022793	0.349372	0.0368924	0.333446	0.196167	0.138443	8.28e-15	0.13373	0.28521	8.28e-15	0.336522	0.0514304	0.0232136	0.151723	0.0873787	0.105263	0.327025	0.0971865	0.101719	0.110062	9.52e-15	0.228556	0.018849	0.248869	0.0616754	0.0448162
TCGA.85.8048.01A.11R.2247.07	0.346377	0.136848	0.136023	0.0104447	0.138339	0.166234	0.164219	0.088839	0.0505963	0.219057	0.0426897	0.0697424	0.312496	0.0777885	0.178744	0.236974	0.0316079	0.0338505	0.0463382	0.0461528	0.0196205	0.0433045	0.0634483	0.198217	0.153876	0.265271	0.131482	0.251154	0.231045	0.161495	0.187539	0.247497	0.102153	0.0469744	0.111394	0.11436	0.139267	0.0322577	0.156041	0.118831	0.184469	0.108735	0.153299	0.132225	6.28e-08	0.185687	0.0948392	0.141059	0.199134
TCGA.85.8049.01A.11R.2247.07	0.339306	0.148326	0.109525	8.52e-15	0.23582	0.133007	0.243013	0.0223791	0.0878137	0.119138	0.029392	0.0298746	0.393887	0.15704	0.123629	0.180598	0.0138576	0.0409017	0.026956	6.97e-15	0.0247751	0.0606708	0.0878815	0.270836	0.283801	0.259348	0.101484	0.0845303	0.449593	0.113269	0.229813	0.0582767	0.127058	0.0219904	0.0597694	0.165677	0.209327	0.0137161	0.0828553	0.0797165	0.15928	0.182092	0.180905	0.0749771	0.0336659	0.184682	0.312647	0.156234	0.230025
TCGA.85.8052.01A.11R.2247.07	0.135647	0.0297655	1.66e-14	0.252784	0.0459565	1.37e-14	0.0170192	0.0533726	1.37e-14	0.0409172	0.0410606	0.10774	0.102509	0.0134659	1.85e-14	1.14e-14	1.14e-14	1.14e-14	0.0888506	0.000190802	0.0282476	0.00154339	0.0412055	0.0372289	0.0861306	0.0313872	0.363486	0.127328	0.429192	1.15e-14	0.0281028	1.15e-14	1.15e-14	0.281555	0.0449338	0.00950189	0.0146185	0.0291803	0.0511716	0.232875	0.00085234	0.309269	0.0783056	0.0275635	0.248921	0.0370414	0.154329	0.0127471	0.0141121
TCGA.85.8070.01A.11R.2247.07	0.000318843	0.0897656	0.000935895	0.141117	6.48e-15	8.08e-15	8.08e-15	0.0350041	0.00565174	0.00623192	0.104216	0.0521485	0.00123563	6.27e-15	6.27e-15	0.0030627	8.05e-15	0.0136054	0.011064	8.05e-15	8.05e-15	8.05e-15	0.00666425	0.00713757	0.000661826	8.56e-15	0.262309	0.0584543	0.148819	6.95e-15	6.95e-15	0.00309817	6.95e-15	0.279952	0.0237162	0.00387403	0.00291519	0.0393478	0.0863347	0.0911709	6.42e-10	0.0334562	0.00200277	9.42e-15	0.226204	9.42e-15	9.42e-15	9.42e-15	4.2e-15
TCGA.85.8071.01A.11R.2247.07	1.51e-05	0.0582047	9.94e-15	0.226568	0.00415434	0.0361563	1.04e-14	0.0509021	1.04e-14	0.0984509	0.123988	0.0144862	1.01e-09	0.00479877	0.0120926	8.53e-15	8.53e-15	0.0222333	0.0486186	8.53e-15	0.00063511	0.017542	0.0149904	0.0306264	0.0261943	9.15e-15	0.218939	0.0630692	0.439389	7.94e-15	1.87e-12	0.00774649	0.0129044	0.145344	0.0611763	8.29e-15	0.00469201	0.0456961	0.0360126	0.143321	8.29e-15	0.172687	0.014651	9.96e-15	0.130371	0.0185443	0.0065798	9.96e-15	0.00266129
TCGA.85.8072.01A.31R.2247.07	0.0984282	0.154086	0.0226627	0.0631932	0.0843982	0.00613152	0.0310597	0.0622863	1.5e-14	0.0738509	0.0439497	0.140897	0.13405	0.0639571	0.0424101	0.034981	1.39e-14	0.0105766	0.00272844	0.0172071	0.0298068	0.0158554	0.0249784	0.0292005	1.38e-14	0.0634096	0.284657	0.166548	0.398636	0.0192265	3.12e-10	0.0485295	0.0216554	0.136152	0.0276328	0.00632653	0.00376596	0.0189286	0.196661	0.0488417	0.0156762	0.264422	0.0409891	0.218094	0.213526	0.0690418	0.0269796	1.56e-14	0.00880326
TCGA.85.8276.01A.11R.2296.07	0.31088	0.249998	0.0409569	0.00612412	0.318424	0.117039	0.146654	0.0669581	0.017749	0.151388	0.0425916	0.0588697	0.246287	0.0529252	0.20206	0.151865	0.0111799	0.0726265	0.0292472	0.0131793	1e-14	0.0079811	0.111987	0.129119	0.467505	0.106443	0.13298	0.0712053	0.270592	0.0457497	0.127769	0.102352	1.15e-14	0.275543	0.0487324	0.0797713	0.245333	0.0329364	0.0282694	0.174851	0.0703677	0.199871	0.143597	0.0490784	0.0751988	0.15393	0.34843	0.0431389	0.0962609
TCGA.85.8277.01A.11R.2296.07	0.0326261	0.0868244	1.6e-14	0.0775901	0.0285782	0.0213246	1.43e-14	0.107965	1.43e-14	0.105136	0.0772262	0.0911854	0.044416	1.44e-14	0.0610088	1.29e-14	1.29e-14	0.0367607	0.0256258	1.29e-14	0.000952401	0.0228961	0.0274522	0.0118078	0.0300974	0.000756322	0.272507	0.0943517	0.313325	1.03e-14	0.00627998	0.0431155	0.00572214	0.275921	1.07e-14	0.0048286	0.00838797	0.018042	0.039802	0.16106	1.07e-14	0.255652	0.00394595	0.00441308	0.144597	0.00546582	1.5e-14	0.00984155	8.68e-15
TCGA.85.8287.01A.11R.2296.07	0.336315	0.223927	0.0880859	0.0777802	0.211688	0.090831	0.22192	0.0491724	0.0378964	0.155623	0.20188	0.0654282	0.472163	0.00442223	0.110247	0.264742	1.11e-14	0.0395708	0.0405011	0.0150674	1.11e-14	0.0407534	0.189401	0.208617	0.361483	0.149098	0.206981	0.0738203	0.179021	0.107548	0.297389	0.138109	0.0130359	0.256669	0.113902	0.103049	0.237194	0.0723368	0.0441831	0.205315	0.0944199	0.109392	0.20496	1.15e-14	0.110316	0.2118	0.385818	0.0295344	0.229533
TCGA.85.8288.01A.11R.2296.07	0.0493572	0.264872	0.0170102	0.0428784	0.0822768	0.0484259	1.22e-14	0.0079244	0.0147866	0.433916	0.131291	1.22e-14	0.043291	0.0206352	0.0615234	0.0491769	1.06e-14	0.00461288	0.0701878	1.06e-14	0.0414391	0.0479636	0.167389	0.0266078	0.490463	4.92e-11	0.232413	0.107791	0.16887	1.02e-14	0.253081	0.119098	1.02e-14	0.341198	0.059953	0.0461823	0.254907	0.0358814	0.130376	0.122081	0.014129	0.234425	0.0708821	1.24e-14	0.161115	1.24e-14	0.431345	0.0145816	0.00795176
TCGA.85.8350.01A.11R.2296.07	0.130313	0.338635	0.127195	0.0246325	0.0313564	0.0124876	0.0154478	0.142011	0.0122993	0.107553	0.0249511	0.142839	0.0633907	0.000856872	0.00630742	0.0198216	9.76e-05	8.66e-15	0.0898593	0.0100834	0.0869012	0.058693	0.081989	0.226693	0.104931	0.0613907	0.355329	0.251657	0.447639	0.0224553	0.259961	1.18e-14	0.0560927	0.170253	0.132593	0.0894137	0.140184	0.0127965	0.102212	0.32412	0.00972564	0.118284	0.166165	0.143897	0.15219	0.0588766	0.234851	0.0303303	0.0364607
TCGA.85.8351.01A.11R.2296.07	0.00145719	0.0655067	0.0399302	1.34e-14	1.34e-14	1.42e-14	1.42e-14	0.00851099	0.0189929	0.0169824	0.167104	0.0353613	1.33e-14	1.33e-14	0.0123319	1.42e-14	1.42e-14	0.00167523	0.0667118	0.0135704	0.0258806	0.249031	0.026389	0.105383	0.229693	1.43e-14	0.112567	0.0756075	0.285016	1.28e-14	0.355905	1.28e-14	0.0605019	0.0128136	0.0360423	0.0116672	0.00565071	0.106313	0.0456563	0.0629646	1.19e-14	0.367639	0.050349	0.139728	0.0379	1.58e-14	0.118592	0.195288	1.03e-14
TCGA.85.8352.01A.31R.2326.07	7.02e-15	0.121556	7.02e-15	0.205634	7.02e-15	0.0036117	4.62e-10	0.0427956	7.95e-15	0.0839908	0.0992417	0.156434	7.93e-15	7.93e-15	0.0058654	9.31e-15	9.31e-15	0.00419259	0.0498587	0.00645024	9.31e-15	0.0239655	0.00536707	0.0347738	7.49e-15	7.49e-15	0.258165	0.101143	0.0403133	1.55e-06	0.0213032	5.93e-15	5.93e-15	0.314209	0.0466353	0.0125905	0.00447282	0.0362223	0.0566588	0.158232	6.13e-15	0.0428616	0.0295298	0.00731692	0.133565	8.16e-15	0.0293991	8.16e-15	0.00456
TCGA.85.8353.01A.21R.2296.07	0.266249	0.181791	0.0406183	0.0332724	0.243871	0.0622299	0.133982	0.055563	0.0117474	0.108976	0.0386778	0.015639	0.379322	0.0849016	0.093881	0.122755	1.31e-14	0.0457723	0.0617253	0.00143976	1.31e-14	0.192155	0.188457	0.0524769	0.678423	0.0924136	0.100691	0.0721159	0.419566	0.0450888	0.427761	0.00623389	0.00900129	0.0875632	0.0230039	0.0640175	0.31392	0.0447236	0.0346564	0.126568	0.0394332	0.299632	0.0781599	0.0170127	0.0669728	0.0817119	0.50132	0.171184	0.134832
TCGA.85.8354.01A.31R.2326.07	0.000773752	0.0658114	1.09e-14	0.132533	1.09e-14	1.08e-14	1.08e-14	0.025625	1.08e-14	0.0553251	0.112348	0.00274512	0.0120815	1.31e-14	1.31e-14	1.16e-14	1.16e-14	1.16e-14	0.0152746	1.16e-14	1.16e-14	0.0614518	0.0115956	0.0170084	1.14e-14	1.14e-14	0.235858	0.0153355	0.323065	8.48e-15	8.48e-15	8.48e-15	0.00359719	0.131117	0.00161727	8.4e-15	8.4e-15	0.0505467	0.0372751	0.0582635	8.4e-15	0.182098	0.00319268	0.0187649	0.216959	1.29e-14	0.0121387	0.0377353	6.99e-15
TCGA.85.8355.01A.11R.2296.07	0.387162	0.13608	0.127839	0.0405728	0.156466	0.16985	0.315989	0.0776261	0.0232762	0.081749	0.055092	0.0746544	0.37342	0.150417	0.111397	0.328534	0.0534092	0.0858005	0.0347653	9.21e-15	9.21e-15	0.0273138	0.0294162	0.252105	0.0656348	0.315145	0.234974	0.104813	0.403069	0.0973927	1.11e-14	0.258344	0.0233945	0.190787	0.0175903	0.0983007	0.0173657	0.0797096	0.0441733	0.168826	0.335581	0.132153	0.197225	0.0472753	0.0781809	0.430945	0.0752186	0.0301236	0.308468
TCGA.85.8479.01A.11R.2326.07	7.33e-15	0.0619054	7.33e-15	0.0512062	7.33e-15	8.58e-15	8.58e-15	0.0172271	0.00035214	0.0374101	0.0356107	0.0281689	7.3e-15	7.3e-15	7.3e-15	8.14e-15	8.14e-15	8.14e-15	0.0347834	8.14e-15	0.0313391	0.0551368	0.0579568	0.0018453	0.0403966	0.00336549	0.240645	0.0876505	0.420479	7.21e-15	0.0611162	7.21e-15	7.21e-15	1.11e-09	0.0167755	0.00140355	9.09e-11	0.00939633	0.0825056	0.0896818	7.74e-15	0.304296	0.0146947	0.00734597	0.135443	1.18e-14	1.18e-14	0.0114456	5.17e-15
TCGA.85.8481.01A.11R.2326.07	0.0288875	0.0295346	1.27e-14	1.27e-14	1.27e-14	0.00491873	0.00148503	0.0487172	1.31e-14	0.107881	1.31e-14	1.31e-14	1.89e-14	8.21e-10	0.167209	0.00345355	0.0146497	0.0563027	0.0311864	1.09e-14	1.09e-14	0.178747	0.197334	4.58e-05	0.558444	1.17e-14	0.0462032	0.0743223	0.380893	8.86e-15	0.408837	0.0937213	0.0518937	4.95e-14	0.00413501	0.00101014	0.202006	0.00838199	0.0265409	0.0431066	1.95e-06	0.458059	0.00945143	0.00133186	1.24e-14	0.0532894	0.261393	0.110783	8.28e-15
TCGA.85.8580.01A.31R.2403.07	0.361703	0.0897159	0.00281828	0.134168	0.149087	1.51e-14	0.10753	0.0590104	1.51e-14	0.1191	0.125201	0.0229414	0.268918	1.96e-14	1.96e-14	0.0327982	9.28e-15	9.28e-15	0.00737336	0.00822	0.024383	0.0209694	0.012861	0.0464781	1.42e-14	0.0228988	0.370325	0.0761383	0.546761	1.14e-14	1.14e-14	1.14e-14	0.0387244	0.138338	0.0473942	1.08e-14	1.08e-14	0.0354082	0.132028	0.193274	0.00982829	0.186868	0.0526065	0.142676	0.206673	0.0194015	1.5e-14	0.0329144	0.0184204
TCGA.85.8582.01A.21R.2403.07	0.362073	0.140161	0.141472	1.31e-14	0.0817876	0.00521387	0.0573838	0.0931347	0.0085899	0.141957	0.0341158	0.0223847	0.105785	2.08e-14	0.0642427	0.0272207	1.09e-14	0.000574729	0.0389577	1.09e-14	1.09e-14	0.10383	0.247636	0.157707	0.646696	0.0426606	0.0221859	0.0787946	0.389674	0.00687499	0.478552	0.0399472	0.00449808	0.0656223	0.0151592	0.094315	0.36411	0.0242718	0.023189	0.111842	0.00438642	0.28989	0.0838548	1.25e-14	0.0577349	0.00532178	0.545996	0.0358536	0.0266422
TCGA.85.8584.01A.11R.2403.07	0.31789	0.124436	1.15e-14	0.0643229	0.277258	0.131208	0.149745	0.0682361	0.00792073	0.0241173	1.1e-14	0.0673297	0.219835	9.24e-15	0.208884	0.145934	1.56e-14	0.222706	0.0332883	1.56e-14	1.56e-14	0.0478397	0.0199314	0.00654914	0.139862	0.180335	0.131817	0.236893	0.0988214	1.1e-14	0.0730985	0.180964	0.347683	1.1e-14	0.00839427	5.42e-10	0.0957664	0.0200713	0.206466	0.0349232	0.0714826	0.259002	0.0169862	0.0427853	0.141723	0.133776	0.0681541	0.0825769	0.129422
TCGA.85.8664.01A.11R.2403.07	7.73e-15	0.0758357	7.73e-15	0.0575166	0.032247	8.66e-15	8.66e-15	0.0293941	8.66e-15	0.266584	0.0102098	0.00861028	7.58e-15	7.58e-15	0.0215954	0.00293684	7.63e-15	0.0186423	0.0232843	7.63e-15	0.0221812	7.63e-15	0.0283881	0.0125731	0.0154178	8.77e-15	0.278044	0.0518469	0.117614	7.4e-15	0.120695	7.4e-15	7.4e-15	0.277689	0.0326396	0.00388599	0.000729896	0.0158882	0.0466548	0.211845	0.0120742	0.143316	0.0341848	0.04448	0.0782484	9.67e-15	0.0895023	9.67e-15	4.58e-15
TCGA.85.8666.01A.11R.2403.07	0.080468	0.0685198	0.0540491	0.0722489	0.0819059	1.48e-14	0.0430819	0.0778651	1.48e-14	0.00715637	0.140243	0.0472646	0.0305836	0.0547507	0.109566	0.0254507	0.0341438	0.0427444	0.00639291	8.49e-15	0.013398	0.117081	0.131331	0.144153	0.467934	1.19e-14	0.0440098	0.0603453	0.573542	9.42e-15	0.150998	0.107423	9.42e-15	0.0540347	0.154202	0.00568874	0.123755	0.020411	2.65e-07	0.123422	0.0236178	0.424819	0.0117399	8.52e-15	0.0349591	3.59e-12	0.0842809	0.169894	0.019432
TCGA.85.A4CL.01A.41R.A26W.07	0.13609	0.292692	1.19e-14	0.0955799	0.193121	0.113822	0.0675447	0.0893469	8.26e-10	0.166457	0.021373	0.0937454	0.150233	0.0556916	0.282833	0.0330183	8.59e-15	0.15517	0.0370841	8.59e-15	8.59e-15	0.00635254	0.0187069	0.0167064	0.0451618	0.033169	0.386091	0.180043	0.412098	9.4e-15	2.49e-12	0.0629824	9.4e-15	0.126264	0.0532954	1.01e-14	0.0449637	0.0309515	0.182863	0.156087	0.0452161	0.151772	0.0234188	1.25e-14	0.182981	0.0421755	0.0259598	0.075872	2.42e-08
TCGA.85.A4CN.01A.11R.A24H.07	0.016437	0.165466	0.043368	0.0790656	0.00563112	1.36e-14	0.00625374	0.0619229	1.36e-14	0.138589	0.0419169	0.0478174	0.0806658	0.000854449	0.02116	0.00842436	9.07e-15	0.0023774	0.0415443	9.07e-15	0.0038692	0.0191428	0.14688	0.021252	0.400115	0.00133097	0.183705	0.0567507	0.330279	8.78e-15	0.120569	8.78e-15	8.78e-15	0.352206	0.0381689	0.00616481	0.200503	0.000283289	0.0358292	0.182016	0.000829816	0.279329	0.0564166	1.23e-14	0.0788869	0.00731751	0.343407	1.23e-14	7.96e-15
TCGA.85.A4JB.01A.51R.A262.07	0.00547223	0.129872	0.0119343	0.139104	0.00689236	1.16e-14	0.0100277	0.0079299	1.16e-14	0.115978	0.106461	0.107383	0.00758062	0.00188738	0.0387518	0.0207419	8.28e-15	0.00270974	0.0391513	8.28e-15	8.28e-15	0.102769	0.0815977	9.34e-14	0.216686	1.14e-14	0.356697	0.0530312	0.43102	8.93e-15	0.141348	0.0394991	0.00653494	0.198051	0.0509523	0.0109808	0.0696126	0.0243729	0.0598984	0.305536	8.57e-15	0.301297	0.0167867	0.0157856	0.171492	1.15e-14	0.137808	0.0682708	6.66e-15
TCGA.85.A4JC.01A.11R.A24Z.07	0.0672902	0.0598899	0.104413	0.00318309	0.0535078	1.11e-14	0.0273034	0.0416654	1.11e-14	0.146582	1.11e-14	0.186812	0.0529015	1.74e-14	0.00348447	1e-14	0.00566342	0.00692789	0.0288064	0.000162778	0.0135225	0.09722	0.0973501	0.134404	0.193259	0.102699	0.166015	0.0894915	0.576935	9.4e-15	0.178454	0.0396755	0.0179501	0.00190107	0.0412858	0.0461702	0.142563	9.73e-15	0.13913	0.110043	0.00755514	0.249373	0.0357997	0.0944592	0.11819	0.0149735	0.165761	0.133316	0.0112211
TCGA.85.A4PA.01A.11R.A24Z.07	0.339752	0.188984	0.0810677	0.0370864	0.135719	0.103233	0.32896	0.0337009	0.100384	0.137168	0.0100362	0.016875	0.576185	0.0338478	0.0323771	0.621095	0.00396535	8.2e-15	0.000713894	0.0472232	0.0118437	8.19e-13	8.2e-15	0.13457	7.32e-15	0.542551	0.135943	0.150041	0.00328214	0.227515	8.1e-15	0.284168	8.1e-15	0.119699	0.0701076	0.0495525	7.66e-15	0.0435665	0.118337	0.0895961	0.418424	7.66e-15	0.131768	0.168166	0.0454071	0.407315	7.58e-15	0.0923101	0.499143
TCGA.85.A4QQ.01A.41R.A262.07	9.07e-15	0.0459832	0.0142036	0.0309951	9.07e-15	1e-14	1e-14	0.00814868	1e-14	0.0318451	0.121005	0.103966	1.07e-14	1.07e-14	0.00586817	7.11e-15	7.11e-15	7.11e-15	0.0374387	7.11e-15	0.0433855	0.0699187	0.0620352	0.0322402	1.06e-07	0.00476823	0.156832	0.0639345	0.475978	7.17e-15	0.0834162	7.17e-15	0.0075411	7.17e-15	0.0389779	0.000195879	7.59e-15	0.0166007	0.0729843	0.0298353	7.59e-15	0.310635	0.00821185	0.0428851	0.0803132	0.00451346	1.04e-14	0.021004	0.000157347
TCGA.85.A4QR.01A.11R.A24Z.07	5.68e-15	0.00758241	5.68e-15	0.204109	5.68e-15	6.42e-15	0.000506273	0.0402936	6.42e-15	0.0646044	0.0527106	0.0331708	4.71e-15	4.71e-15	4.71e-15	7.01e-15	7.01e-15	7.01e-15	0.00907211	7.01e-15	7.01e-15	0.000365422	0.0194398	0.0120096	7.31e-15	7.31e-15	0.230751	0.0437424	0.290009	7.17e-15	7.17e-15	0.00545079	0.0102195	0.168898	0.0106662	0.00333363	0.00897759	0.0133001	0.0403957	0.0887556	5.58e-15	0.0543461	0.0148158	0.000612137	0.175359	7.44e-15	7.44e-15	7.44e-15	3.17e-15
TCGA.85.A50M.01A.21R.A262.07	0.0590921	0.04769	0.0358582	0.123135	1.49e-14	1.27e-14	0.00255596	0.0119519	1.27e-14	0.0909412	0.211511	0.0213896	0.00152168	1.28e-14	1.28e-14	1.12e-14	0.00258506	1.12e-14	0.0867378	1.12e-14	0.011728	0.264388	0.161603	0.00639392	0.550967	2.14e-09	0.114796	0.0807395	0.266335	1.01e-14	0.458616	1.01e-14	0.0877786	6.65e-05	0.0245074	9.33e-15	0.139664	0.0543699	0.0520142	0.108038	9.33e-15	0.377364	0.00375483	0.0330525	0.141834	1.4e-14	0.228584	0.190748	0.00605406
TCGA.85.A50Z.01A.21R.A262.07	0.0053332	0.00862209	0.0122644	0.207641	0.00591915	0.0337478	1.33e-14	1.37e-11	1.33e-14	0.0242805	0.0591304	0.0617474	1.26e-14	8.19e-12	0.103921	0.000482855	1.17e-14	0.0610908	0.00916123	1.17e-14	1.17e-14	0.0944818	0.080713	0.01794	0.0427949	0.0195681	0.0992302	0.0604345	0.274998	8.27e-15	0.0744622	0.116459	0.0333243	0.127136	0.0115938	8.61e-15	8.61e-15	0.0615622	0.0386051	0.0763577	8.61e-15	0.192185	1.22e-14	0.0193469	0.120457	0.0269646	1.22e-14	0.131007	0.000663696
TCGA.85.A510.01A.11R.A26W.07	0.0875481	0.191987	0.101475	0.0691112	0.144459	0.0642281	0.103998	0.0789166	0.0326652	0.131421	0.13186	0.0951799	0.149332	0.0913769	0.141263	0.111261	1.57e-14	0.0548771	0.03988	0.0552054	0.0139943	0.0621365	1.57e-14	0.0707279	2.67e-06	0.0888423	0.432781	0.185067	0.00120811	0.0442129	9.35e-15	0.043294	0.0182599	0.474565	0.0588533	0.0277919	9.58e-15	0.0701832	0.199828	0.277001	0.0339521	9.58e-15	0.0615823	0.068917	0.166141	0.0965881	0.054973	0.14533	0.0541059
TCGA.85.A511.01A.21R.A262.07	0.187743	0.158162	0.0402919	0.194687	0.21532	0.0736146	0.074172	0.0796752	1.43e-14	0.273578	0.0754853	0.106474	0.0984806	1.42e-14	0.175027	0.0476223	9.91e-15	0.0772207	0.0172187	9.91e-15	9.91e-15	0.0532534	0.149536	0.0249817	0.554887	0.0303421	0.228688	0.0801588	0.45025	1.13e-14	0.206728	0.166405	1.13e-14	0.157866	0.0101715	0.0265905	0.293869	0.0115733	0.0939691	0.150738	0.0232372	0.336167	0.0490695	0.000507783	0.156564	0.0399109	0.464849	0.103636	0.028801
TCGA.85.A512.01A.11R.A26W.07	1e-14	0.124899	2.55e-11	0.260469	0.00417756	1.17e-14	0.00359832	0.0454731	1.17e-14	0.0817782	0.158295	0.122864	0.054714	0.019138	1.15e-14	7.65e-15	7.65e-15	7.65e-15	0.00319425	3.55e-13	0.00903133	0.00865081	0.0145689	0.0141811	0.0577925	1.13e-14	0.395036	0.128332	0.498661	9.04e-15	0.00145197	9.04e-15	0.000232122	0.14366	0.0265313	0.000796024	0.0439877	0.0224107	0.148772	0.15797	9.63e-15	0.246409	1.21e-14	0.0712308	0.283367	1.21e-14	0.0610467	0.0225334	0.00368445
TCGA.85.A513.01A.12R.A26W.07	0.327608	0.136663	0.0997331	0.0437019	0.24542	0.158141	0.195265	0.109763	0.0626424	0.0962612	1.05e-14	5.26e-07	0.310975	0.121384	0.1512	0.310219	0.0962824	0.0111567	0.00977893	0.076181	0.0384019	0.0219877	0.020007	0.0917252	0.0257793	0.566663	0.169987	0.11534	0.00526671	0.237768	0.0827123	0.218164	0.195076	1.16e-14	0.0895447	0.0673877	0.0962626	0.00542566	0.209042	0.0591259	0.228778	0.0388686	0.0765286	0.209969	0.0106313	0.324963	0.11871	0.144069	0.19113
TCGA.85.A53L.01A.21R.A26W.07	0.137062	0.0841181	1.03e-14	0.189341	1.03e-14	1.06e-14	0.0266675	0.0659544	1.06e-14	0.0947112	0.12254	0.0569013	0.0112721	1.01e-14	0.01475	0.00928993	9.65e-15	0.0199175	0.0329406	0.00279596	9.65e-15	0.168827	0.0574085	0.0146576	0.103755	0.00395489	0.378495	0.0606393	0.369904	1.04e-14	0.119394	1.04e-14	0.0279243	0.19739	0.0439458	1.02e-14	0.0502957	0.0498467	0.0836799	0.186777	1.02e-14	0.267419	1.35e-14	0.0298749	0.2183	1.35e-14	0.110263	0.0933078	0.00562212
TCGA.85.A5B5.01A.21R.A26W.07	0.0664123	0.130565	1.72e-11	0.219185	1.88e-14	1.12e-14	1.12e-14	0.053625	1.12e-14	0.0804494	0.0305325	0.115913	0.0318204	1.22e-14	0.00869522	9.79e-15	9.79e-15	0.00521433	0.0430634	9.79e-15	9.79e-15	0.00413479	0.0309105	0.0124356	0.0264719	1.09e-14	0.393997	0.0796526	0.316852	8.52e-15	8.52e-15	2.01e-14	8.52e-15	0.307556	0.0114473	0.00749615	0.0409597	0.0100019	0.133917	0.198081	9.63e-15	0.176261	0.0514997	0.00375463	0.280288	1.23e-14	0.0185662	1.23e-14	6.84e-15
TCGA.90.6837.11A.01R.1949.07	0.0120342	0.0247447	0.675494	8.86e-15	0.00411471	8.09e-15	0.02742	0.0130918	0.423274	0.04119	0.00707948	8.09e-15	1.25e-14	0.247312	1.25e-14	0.0526592	0.19115	9.12e-15	0.0518153	0.444597	0.00380213	9.12e-15	0.0189437	0.434284	0.136572	0.331355	0.0233051	0.0744844	8.3e-15	0.845475	0.0764543	0.0113289	0.0667407	6.79e-07	0.0780979	0.47731	0.0613338	0.0199053	1.02e-13	0.0373783	0.10004	0.00557234	0.355487	0.203721	5.95e-15	0.105537	0.0613814	0.209235	0.0623105
TCGA.90.6837.01A.11R.1949.07	0.0503164	0.209015	0.10492	0.0527213	0.163637	0.0419204	0.0449167	0.0303571	1.52e-14	0.0370974	0.0528429	0.0176466	0.0546247	0.236953	0.0912733	0.0306256	0.0626871	0.0732444	0.0286534	9.01e-15	9.01e-15	0.0298858	0.115771	0.0362101	0.576827	0.122527	0.0892387	0.0756747	0.459903	1.98e-08	0.296293	0.0699228	0.00753666	0.0599459	0.0376254	0.0446903	0.255875	0.0129143	0.0619951	0.0647496	0.0706352	0.308014	0.0723119	1.18e-14	1.18e-14	0.126344	0.327257	0.212115	0.0419641
TCGA.90.7766.01A.21R.2125.07	0.397971	0.0450468	1.36e-14	0.168294	0.285592	0.146672	0.137938	0.0062623	1.51e-14	0.0998304	0.184192	0.106267	0.417343	0.0536208	0.1398	0.156868	1.33e-14	0.0447927	0.0246217	1.33e-14	0.0353833	0.0185677	0.0160032	0.0357195	1.24e-14	0.0930803	0.27739	0.0895917	0.366184	1.01e-14	1.01e-14	0.0827527	0.146139	0.0582405	0.0427343	1.05e-14	1.05e-14	0.102151	0.0777554	0.108789	0.0463687	0.086678	0.018066	0.128471	0.302496	0.103637	1.45e-14	0.0658129	0.186489
TCGA.90.7767.11A.01R.2125.07	9.68e-15	0.0754947	0.629959	0.0389697	9.68e-15	0.00728587	0.0062118	0.0315639	0.482225	0.048576	9.7e-05	0.107949	1.27e-14	0.23682	1.27e-14	0.0292254	0.219764	9.11e-15	0.00697354	0.380815	0.00723174	9.11e-15	0.0154837	0.412189	7.35e-15	0.368881	0.0681104	0.150819	0.00486059	0.805074	0.0450239	0.00351416	0.140854	1.01e-14	0.0730852	0.49148	0.0185525	0.0633849	0.100117	0.0229863	0.107653	0.0138647	0.311785	0.330544	5.34e-09	0.123881	0.0223419	0.174188	0.0592687
TCGA.90.7767.01A.11R.2125.07	0.0271727	0.285814	9.25e-15	0.0433947	0.198193	0.0915848	0.067746	0.0311758	8.45e-15	0.371694	0.117231	4.71e-13	0.290076	0.106137	0.174328	0.0895431	7.89e-15	0.0560733	0.0257785	7.89e-15	0.0513075	0.0118465	0.125193	0.0772434	0.483795	2.44e-11	0.238805	0.0780159	0.10429	2.19e-06	0.149685	0.235985	7.88e-15	0.389794	0.0404917	0.0166094	0.203478	0.0875289	0.0237465	0.314442	0.0544818	0.111526	0.0718543	1.13e-14	0.194801	0.0166425	0.399305	1.13e-14	0.0521944
TCGA.90.7769.01A.11R.2125.07	0.00203701	0.0308162	7.44e-15	0.050448	7.44e-15	9.62e-15	9.62e-15	0.020106	9.62e-15	0.0133114	0.10737	6.06e-05	7.96e-15	0.0232787	7.96e-15	7.87e-15	7.87e-15	0.00543381	0.0251716	7.87e-15	7.87e-15	0.0256153	0.0115714	0.00133718	0.00656908	1e-14	0.160319	0.0119017	0.486433	6.82e-15	6.82e-15	6.82e-15	0.0032131	0.0706606	0.0208626	8.37e-15	0.00098841	0.0297582	8.37e-15	0.0853379	8.37e-15	0.178175	1.05e-14	1.05e-14	0.0398945	1.05e-14	0.024625	0.0249827	5.46e-15
TCGA.90.7964.01A.21R.2187.07	0.0166785	0.160639	0.156438	0.0547704	1.64e-14	1.62e-14	1.62e-14	0.0384487	0.0161747	0.0232178	0.0744492	0.102648	1.85e-14	0.0441337	0.0224763	1.52e-14	0.0325826	0.00788927	0.0721792	0.06365	0.0350733	0.0618995	0.0504654	0.113671	0.215083	0.136553	0.159042	0.235437	0.457909	6.2e-08	0.108199	1.36e-14	0.252319	0.02142	0.039496	0.0430116	0.0907234	0.0642214	0.223418	0.0255712	0.0192718	0.183807	0.179188	0.200281	0.0951134	0.0717707	0.0470861	0.219172	1.21e-14
TCGA.90.A4ED.01A.31R.A24Z.07	0.0858605	0.275136	0.116176	0.15509	9.08e-15	1.11e-14	0.0271282	0.0488637	0.0265336	0.192745	0.0842693	0.117855	0.0671933	0.00103431	0.0745033	3.93e-11	9.49e-15	9.49e-15	0.0670461	9.49e-15	9.49e-15	0.0235734	0.0334721	0.153035	0.124632	0.0306865	0.352763	0.157577	0.117438	0.0197877	0.0764813	7.69e-15	7.69e-15	0.387167	0.0484237	0.107453	0.0473496	0.0214352	0.274	0.239926	0.00109755	0.0718678	0.157448	0.017026	0.299062	0.00774442	0.112028	0.0181051	0.0117222
TCGA.90.A4EE.01A.11R.A24Z.07	0.235373	0.223414	0.00794306	0.129573	0.26605	0.193	0.128645	0.0600328	0.0181761	0.294911	0.0426176	0.0256273	0.288228	0.138661	0.208883	0.233315	0.0705973	0.104636	0.0480918	9.26e-15	0.037315	0.0151566	0.0626136	3.01e-05	0.112334	0.282965	0.336592	0.198299	0.0671956	1.09e-14	0.0571369	0.445051	1.09e-14	0.212475	0.0698614	9.31e-15	0.088176	0.0232268	0.111287	0.22328	0.249088	0.108763	0.0525614	0.0107529	0.155871	0.191114	0.0464758	0.173645	0.11531
TCGA.90.A59Q.01A.11R.A26W.07	0.1763	0.0836745	0.0241708	0.0754108	0.315207	0.209872	0.0741309	0.0655475	9.71e-15	0.0445585	0.0437018	0.0843569	0.178646	0.0392253	0.238469	0.115399	0.00934082	0.272504	0.0347799	1.09e-14	1.09e-14	0.0516299	0.0958371	0.0132192	0.115386	0.177344	0.203245	0.196372	0.274976	1e-14	0.075667	0.279598	0.146069	1e-14	0.0138166	1.1e-14	0.125678	0.00735081	0.246981	0.0502235	0.145745	0.186153	1.03e-14	0.0282144	0.0670363	0.25803	0.0808728	0.181576	0.1639
TCGA.92.7340.11A.01R.2045.07	0.016621	0.00671764	0.616879	0.0376972	6.7e-08	0.0400715	0.0480744	0.00964083	0.591627	0.0270997	0.0487438	0.0520689	0.0200609	0.191647	0.00937643	0.0625016	0.227316	0.00212269	0.00967373	0.360975	0.0037849	0.0179685	0.0203955	0.494848	0.0164873	0.356656	0.0253046	0.106702	0.00580592	0.844317	8.99e-15	0.0295459	0.118806	8.99e-15	0.0727514	0.396677	0.00233972	0.15422	2.84e-13	0.0290819	0.0967337	9.29e-15	0.289156	0.30029	5.4e-15	0.0861192	5.4e-15	0.282747	0.0817155
TCGA.92.7340.01A.21R.2045.07	0.142973	0.127682	0.117465	0.0483833	0.267767	0.0617969	0.134858	0.0281499	0.0118755	0.0831433	0.100453	0.0744017	0.209923	0.0509111	0.181776	0.0612064	1.21e-14	0.0706894	0.0223201	0.0200429	0.041448	0.111675	0.204432	0.0511718	0.776893	0.0502038	5.86e-08	0.096763	0.395801	0.0175404	0.321154	0.138412	0.0108554	0.0748784	0.00697416	0.0815836	0.368428	0.0354481	1.09e-14	0.0657453	0.0237872	0.248011	0.087572	0.0550137	1.3e-14	0.0521241	0.656117	0.101631	0.0563159
TCGA.92.7341.01A.31R.2045.07	1.11e-14	0.078453	0.00601705	0.0388295	0.00117226	1.39e-14	0.0113035	0.0121704	1.39e-14	0.0239984	0.130185	0.0143279	0.0369597	1.56e-14	0.000697294	8.99e-15	8.99e-15	8.99e-15	0.0373079	8.99e-15	8.99e-15	0.0251648	0.130186	0.0227497	0.420026	1.2e-14	0.143248	0.0241798	0.427963	9.18e-15	0.0940839	9.18e-15	0.00197052	0.290795	0.0144548	0.00815446	0.162045	0.0468879	0.00174373	0.163601	1.03e-14	0.270672	0.00478391	1.25e-14	0.110376	1.25e-14	0.337886	0.00699472	8.48e-15
TCGA.92.8063.01A.11R.2247.07	0.000219651	0.215445	8.3e-15	0.0685273	8.3e-15	1.04e-14	1.04e-14	0.0430788	1.04e-14	0.0494025	0.218057	0.00571184	0.00293747	0.0377397	0.022707	0.0316867	1.23e-14	1.23e-14	0.123005	1.23e-14	1.23e-14	0.177267	0.0459901	0.0406905	0.305346	0.00495036	0.261677	0.0761771	0.370451	1.1e-14	0.236496	1.1e-14	1.1e-14	0.151073	0.0529813	1.02e-14	0.109277	0.0215921	0.0699791	0.157162	0.00426975	0.330254	0.0211853	1.38e-14	0.138076	1.38e-14	0.132135	0.0816649	0.00538742
TCGA.92.8064.01A.11R.2247.07	0.237317	0.0631528	0.00536177	0.107747	0.497607	0.292867	0.104007	0.010859	0.0126743	0.0591321	0.0398465	0.168253	0.219703	0.115077	0.293238	0.089405	8.74e-15	0.349134	0.0483586	8.74e-15	8.74e-15	0.0102484	0.0814187	0.0258565	0.427563	0.110979	0.0796619	0.101208	0.314142	4.6e-09	0.0683033	0.386959	9.43e-15	0.167832	0.0221096	0.0195303	0.155645	0.0217358	0.0402726	0.0768543	0.13546	0.293091	0.0321042	1.31e-14	0.0109916	0.208982	0.277918	0.138243	0.0953278
TCGA.92.8065.01A.11R.2247.07	0.117911	0.168791	2.09e-12	0.0982865	0.378769	0.192559	0.03141	0.0387297	1.44e-14	0.000147406	0.138779	0.0594396	0.283371	0.202915	0.133563	0.0616519	0.0205712	0.0605786	0.0267157	8.7e-15	0.00296836	8.7e-15	0.0360457	0.0530578	0.081946	0.0544659	0.315291	0.157873	0.474387	9.74e-15	1.12e-08	0.142108	0.0326625	0.062012	0.0371269	0.00522873	0.0344856	0.0949129	0.118485	0.117043	0.0731824	0.251903	0.0274117	1.38e-14	0.153421	0.0886848	0.104414	0.0452661	0.0867941
TCGA.94.7033.01A.11R.1949.07	0.00274114	0.0492231	1.17e-14	0.146493	1.17e-14	1.04e-14	0.00131904	0.0367995	1.04e-14	0.0390856	0.0359748	0.0342862	0.00468889	0.00293558	0.0270091	0.00245536	9.22e-15	0.0110852	0.0266766	9.22e-15	9.22e-15	0.0712389	0.00653993	0.00223771	1.12e-14	1.12e-14	0.251088	0.148026	0.473708	8.33e-15	8.33e-15	0.0869217	0.0253526	8.33e-15	0.0417193	8.07e-15	8.07e-15	0.00854955	0.103547	0.0491268	8.07e-15	0.204988	0.00941467	0.0608719	0.121249	1.23e-14	1.23e-14	0.00978922	1.41e-05
TCGA.94.7557.01A.11R.2125.07	0.012063	0.0921712	0.0293966	0.189159	1.27e-14	1.35e-14	0.00692398	0.0445052	1.35e-14	0.0527113	0.13403	0.0606264	1.04e-14	1.04e-14	1.04e-14	1.31e-14	0.00499552	1.31e-14	0.105793	1.42e-12	0.0297495	0.0527491	0.0851357	0.00859007	0.205333	1.45e-14	0.257363	0.145254	0.360999	1.16e-14	0.066642	0.00293705	4.84e-09	0.238046	0.0647524	1.2e-14	0.0705555	0.0913801	0.165837	0.0730328	1.2e-14	0.225498	6.78e-07	0.115197	0.143349	0.0102954	0.0857546	0.0791628	1.06e-14
TCGA.94.7943.01A.11R.2187.07	0.00651692	0.190897	0.0763267	0.166297	1.48e-14	1.34e-14	0.0210265	0.0684836	2.46e-14	0.168125	0.0687146	0.123768	0.0392506	1.28e-14	1.28e-14	0.0351268	1.43e-14	0.000434604	0.102172	1.43e-14	0.0371388	0.0158164	0.0447019	0.102785	0.000485589	0.0104577	0.309703	0.347116	0.241907	1.19e-14	1.19e-14	1.19e-14	0.217874	0.255393	0.126705	0.012572	0.00213579	0.0288963	0.226121	0.161003	0.00785834	0.115674	0.101638	0.164429	0.224637	0.0154587	1.69e-14	0.029184	0.0213305
TCGA.94.8035.01A.11R.2247.07	9.64e-15	0.0701598	0.0165135	0.0597623	9.64e-15	0.00268713	1.23e-14	0.035019	1.23e-14	0.067198	0.131426	0.0147396	9.67e-15	0.0208928	0.010767	9.67e-15	9.67e-15	0.000894878	0.0150085	4.61e-10	9.67e-15	0.11205	0.0420875	0.037706	0.0030506	1.31e-14	0.266498	0.136198	0.571242	1.03e-14	1.03e-14	1.03e-14	0.0387977	0.0693568	0.0675389	9.68e-15	9.68e-15	0.036644	0.0326092	0.110719	9.68e-15	0.275346	0.000155595	0.0739748	0.142086	1.36e-14	0.034581	0.0851282	8.36e-15
TCGA.94.8490.01A.11R.2326.07	7.22e-15	0.0525206	7.22e-15	0.048539	7.22e-15	9.42e-15	9.42e-15	0.077475	9.42e-15	0.070074	0.0370554	0.0526324	0.00848037	0.0283586	8.77e-15	7.62e-15	7.62e-15	7.62e-15	0.0299805	7.62e-15	0.009287	0.00784305	0.00597922	0.00616352	9.74e-15	9.74e-15	0.253074	0.0228261	0.47566	7.29e-15	0.00229562	9.43e-10	7.29e-15	0.0754066	0.0238901	7.8e-15	0.00117299	0.0209125	0.0427273	0.0796581	7.8e-15	0.243949	0.0170123	9.53e-15	0.122966	0.00198414	0.0135493	0.0110863	4.54e-15
TCGA.94.8491.01A.11R.2326.07	0.307216	0.197526	0.0463886	0.0707274	0.121019	0.0145398	0.13796	0.0318593	1.35e-14	0.0908251	0.0411392	0.0647387	0.257356	1.4e-14	1.4e-14	0.0913312	1.24e-14	1.24e-14	0.0415527	0.00195144	0.0927351	0.0665904	0.0177813	0.0753925	0.00245329	0.0745113	0.339348	0.116395	0.422485	9.96e-12	0.043922	0.0564695	0.0704803	0.0562647	0.0415915	0.00429456	0.00164331	0.0196164	0.180955	0.0927982	0.03349	0.217851	0.0890967	0.0298126	0.148528	0.122061	4.77e-09	0.0822754	0.0560491
TCGA.94.A4VJ.01A.11R.A24Z.07	1.25e-14	0.0698224	0.0170662	0.0868164	1.25e-14	1.26e-14	0.00958682	0.0833652	1.26e-14	0.131173	0.0742608	0.0186256	0.000593693	1.64e-14	0.0260974	0.00279023	9.72e-15	9.72e-15	0.039989	9.72e-15	0.07051	0.0744975	0.058322	0.00950369	0.154366	0.00457916	0.275054	0.0528434	0.509636	8.88e-15	0.136888	0.0240522	0.0256185	0.0525801	0.0109885	0.002783	0.090935	0.00938892	0.124872	0.0753836	0.00192054	0.372301	0.00900419	0.088202	0.0511445	1.28e-14	0.163912	0.0170189	0.00203008
TCGA.94.A5I4.01A.11R.A26W.07	1.11e-14	0.0258864	1.11e-14	0.293883	1.11e-14	1.08e-14	6.42e-09	0.00835659	1.08e-14	0.0546656	0.155783	0.0414476	0.037532	0.0178196	1.13e-14	0.00280001	1.13e-14	1.13e-14	0.0355679	1.13e-14	1.13e-14	0.0552604	0.00348365	0.0119808	0.00362671	1.32e-14	0.377134	0.0388374	0.524759	9.91e-15	9.91e-15	0.0485859	0.012863	0.117919	9.84e-06	1.06e-14	0.00506147	0.0460789	0.119316	0.150376	0.000104061	0.177349	1.53e-14	0.0551136	0.27679	1.53e-14	0.00986772	0.0508158	7.89e-15
TCGA.94.A5I6.01A.21R.A27Q.07	0.0119394	0.138236	1e-14	0.125115	0.00812503	1.26e-14	1.26e-14	0.022536	1.26e-14	0.0646356	0.0619263	0.0332688	8.5e-15	0.000354446	8.5e-15	8.57e-15	8.57e-15	7.28e-05	0.068461	8.57e-15	0.0330201	0.0406296	0.0691145	0.0252935	0.0716236	1.26e-14	0.410735	0.0619789	0.405704	9.18e-15	0.0299874	9.18e-15	0.0180007	0.256786	0.0398021	0.00476598	0.0424176	0.0676096	0.0522973	0.228963	1e-14	0.316864	1.15e-14	1.15e-14	0.222863	0.00576788	0.0551748	0.0333971	8.67e-15
TCGA.96.7544.01A.11R.2045.07	0.0893032	0.101304	0.170502	0.108596	0.147694	0.083074	0.0348641	0.0380691	1.28e-14	0.0315255	0.244641	0.0687614	0.173142	0.257125	0.0679592	0.0284407	0.0122301	0.0497758	0.0218651	1.01e-14	0.00698704	0.00287024	0.139405	0.220206	0.49763	0.0181627	0.116568	0.0798522	0.440455	0.09628	0.0562626	0.00800389	0.0532608	0.218914	0.0740142	0.0555026	0.201473	0.123704	0.00863458	0.189563	0.012325	0.122199	0.121572	0.0440081	0.000436595	0.0153153	0.600443	0.0205824	0.0597696
TCGA.96.7545.01A.21R.2045.07	0.398823	0.0531424	0.322351	0.0201616	0.166661	0.00517225	0.206816	0.0378085	0.197423	0.0114509	0.0747541	0.00260967	0.331009	0.14843	0.00155646	0.101289	0.101024	0.00652683	0.0159538	0.183698	0.0525517	0.0252192	0.0255084	0.357637	0.366611	0.157172	0.0365517	0.0618266	0.387422	0.356194	0.0149371	0.017649	0.0351926	0.124955	0.0398915	0.222283	0.0162621	0.121079	1.38e-14	0.0745704	0.084297	0.0826112	0.258797	0.19476	0.0215372	0.162522	0.16319	0.141832	0.144181
TCGA.96.8169.01A.11R.2296.07	0.105832	0.0426126	0.0467925	0.0701833	0.0570247	0.0252775	1.68e-14	0.028971	3.65e-13	0.0732535	0.0961397	0.043158	0.00723564	0.0119807	0.109849	0.0146201	1.56e-14	0.0125482	0.0736182	0.00474788	0.0695954	0.172573	0.117596	0.0175522	0.419608	0.101794	0.203394	0.0791221	0.378782	1.24e-14	0.294764	0.0870387	0.101181	0.0472249	0.0330566	0.00824339	0.164936	0.0204902	0.159099	0.0999734	0.0175802	0.27061	0.0350942	0.195202	0.0641678	0.0874831	0.278159	0.0381812	0.0102972
TCGA.96.8170.01A.11R.2296.07	0.186677	0.0705352	0.18021	0.176929	0.0687549	0.0105254	0.0136028	0.0799201	0.0411283	0.0647909	0.0377333	0.155816	0.0950766	0.0507267	2.29e-14	0.017263	0.0290986	9.92e-15	0.0135169	0.0475091	0.0343598	0.0193393	0.0243651	0.146293	1.36e-12	0.163165	0.134798	0.467388	0.620146	0.0956257	1.15e-14	1.73e-14	0.198318	1.15e-14	0.0593722	0.123044	0.0291645	0.0295394	0.223464	0.0869113	0.0283151	0.213054	0.150938	0.239344	0.0596192	0.110653	0.0578221	0.135214	0.05107
TCGA.96.A4JK.01A.11R.A24Z.07	0.117286	0.18215	1.46e-14	0.186362	0.0897855	0.0665323	0.00778617	0.15117	1.43e-14	0.0760314	0.116881	0.0595811	0.165365	0.0104553	0.194119	0.00424869	9.54e-15	0.0416803	0.0723732	9.54e-15	9.54e-15	0.0150688	0.0215555	0.0323107	0.0371118	0.00337262	0.478391	0.063845	0.333731	9.5e-15	9.5e-15	0.0300756	9.5e-15	0.327277	0.0292978	0.00597853	0.0323182	0.0180967	0.0702576	0.265018	0.000650995	0.290498	0.028491	1.56e-14	0.203959	0.0353544	0.0305304	0.03668	0.00350544
TCGA.96.A4JL.01A.11R.A24Z.07	0.307567	0.204665	0.0343263	0.0429352	0.21796	0.129484	0.128395	0.0301598	0.00726305	0.285215	0.103017	0.00695978	0.375973	0.103322	0.221247	0.298337	9.33e-08	0.0928038	0.00781403	4.8e-05	0.0384189	0.0177076	0.033302	0.0683838	0.0997158	0.295269	0.287272	0.155233	0.0846171	0.000850807	0.0387936	0.375595	0.0685283	0.235426	0.105948	0.0271864	0.0289578	0.0937461	0.203477	0.169186	0.248937	0.0232837	0.0647181	0.160167	0.140721	0.264104	0.130468	0.0309017	0.224532
TCGA.98.7454.01A.11R.2045.07	0.368307	0.0556221	0.21097	0.0260875	0.232963	0.196293	0.159836	0.0162197	0.132747	0.0480495	0.0875935	1.04e-14	0.294014	0.176142	0.135018	0.257331	0.106457	0.105275	0.0171185	0.124672	1.15e-14	0.120292	0.13004	0.152547	0.497688	0.273173	0.0192887	0.0573032	0.0744113	0.220092	0.234092	0.388579	0.0828259	1.22e-14	0.0468569	0.160481	0.229395	0.119481	0.000503307	0.05615	0.19413	0.0247071	0.208049	0.0744522	8.55e-15	0.185303	0.202973	0.236558	0.179035
TCGA.98.8020.01A.11R.2247.07	0.0124115	0.0301663	0.0293976	0.115844	0.0148979	0.0457836	0.00216237	0.0469565	9.31e-06	0.0137719	0.0389924	0.0773809	0.00977141	0.0485767	0.247729	8.17e-15	0.00172855	0.032709	0.0449555	0.00623595	0.020555	0.207504	0.0964397	0.071478	0.510421	0.035938	0.00108616	0.131224	0.466576	9.64e-15	0.377471	0.0594605	9.64e-15	9.64e-15	0.0467317	0.0114466	0.121056	0.0115747	0.0311045	0.0544062	0.00509381	0.605359	0.0901992	0.0589584	0.00119704	1.51e-14	0.192431	0.178523	8.99e-15
TCGA.98.8021.01A.11R.2247.07	0.136983	0.29328	0.0387203	0.17702	0.00540738	0.00149218	1.35e-14	0.157695	0.0135886	0.0660771	0.110121	0.164783	0.0214462	0.00720822	1.62e-14	9.77e-15	9.77e-15	9.77e-15	0.0462119	0.00802444	0.045257	0.0490349	0.0607381	0.150783	0.179938	0.00177304	0.46117	0.186533	0.490766	0.0473001	0.117692	1.21e-14	0.0300973	0.240152	0.128351	0.0388983	0.0972617	0.025809	0.133539	0.338466	0.0003729	0.169893	0.137381	0.0813208	0.319333	0.0219851	0.238083	0.000330781	0.00939871
TCGA.98.8022.01A.11R.2247.07	0.18148	0.250409	0.0766277	0.152215	0.0460229	0.0625294	0.0482336	0.107608	0.034625	0.152267	1.35e-14	0.0211336	0.0901213	0.000527761	0.122374	0.0537812	9.42e-15	0.0219477	0.111462	0.0442348	0.0184542	0.0344068	0.0352368	0.185556	0.0562585	0.122688	0.32288	0.269011	0.353973	0.19963	0.0670984	0.0212733	0.159955	0.0311476	0.130823	0.0919886	0.0494146	1.03e-14	0.206909	0.244167	0.00864703	0.137435	0.174575	0.111859	0.15363	0.0406769	0.0424238	0.0806379	0.0695088
TCGA.98.8023.01A.11R.2247.07	0.172673	0.205812	0.0435014	4.73e-06	0.368208	0.155017	0.0791301	0.0357627	1.05e-14	0.365965	0.0253252	0.0836664	0.224411	0.100657	0.246071	0.126118	0.00426884	0.0479978	0.0377031	8.85e-15	0.0080906	0.103583	0.131107	0.0301179	0.446494	0.0874072	0.0542676	0.243551	0.195619	1.1e-14	0.161124	0.320954	1.1e-14	0.195174	0.102225	0.0259809	0.210216	0.034133	0.045099	0.131631	0.138922	0.15731	0.0541545	0.0183393	0.0343928	0.128071	0.37778	0.0687348	0.0688011
TCGA.98.A538.01A.11R.A262.07	0.0374647	0.0140896	1.75e-14	0.135331	0.000537533	0.000146849	0.00220795	0.0124608	0.00142439	1.37e-14	0.185544	0.0221482	2.03e-14	0.0807907	0.0922044	0.00389262	1.35e-14	1.35e-14	0.0168695	1.35e-14	1.35e-14	0.0543968	0.0369999	1.26e-14	0.169412	1.26e-14	0.108514	0.0331516	0.384868	9.06e-15	0.0156922	0.000309245	9.06e-15	0.175542	0.0209858	1.12e-14	0.0402118	0.0910187	0.00890123	0.0669969	1.12e-14	0.203913	0.000113214	1.49e-14	0.028256	0.00113437	0.191027	0.0307884	9.06e-15
TCGA.98.A539.01A.31R.A262.07	0.139027	0.125009	0.083265	0.0616098	1.1e-06	1.31e-14	0.00292177	0.0618759	0.0191344	0.00964205	0.092125	0.00693791	0.056642	1.69e-14	1.69e-14	1.11e-14	0.013607	1.11e-14	0.0185307	0.022168	0.0396101	0.162987	0.10429	0.0544643	0.236228	0.0772156	0.168126	0.124135	0.540526	1.11e-14	0.164043	1.11e-14	0.000869068	0.0188574	0.0297822	0.0105473	0.0229518	0.0265764	0.0758896	0.0595237	0.00519044	0.570596	0.0624003	0.066217	0.112972	0.0137095	1.39e-14	0.256068	1.1e-14
TCGA.98.A53A.01A.11R.A262.07	0.0239461	0.166674	1.29e-13	0.176046	1.15e-14	0.0148118	1.27e-11	0.0169628	1.14e-14	0.0878625	0.143684	0.0798911	0.0271366	0.0011571	0.0369517	0.00206945	1.08e-14	0.00665493	0.0413779	1.08e-14	1.08e-14	0.00743834	0.0332009	0.019601	0.000215733	1.09e-14	0.546451	0.0569201	0.265163	9.28e-15	0.00345152	0.00122018	9.28e-15	0.388815	0.0313642	0.000730642	0.00174594	0.0691205	0.0794271	0.276925	8.65e-15	0.141087	0.0129458	0.0062194	0.261193	0.000355934	1.34e-14	1.34e-14	0.00189529
TCGA.98.A53B.01A.11R.A262.07	0.136012	0.118997	0.0712932	0.329768	0.0176861	0.0541346	0.0132161	0.0817231	1.27e-14	0.148711	0.114324	0.0648485	0.0492183	0.0101118	0.144506	1.15e-14	0.00546793	0.0771664	0.0639865	0.0173331	1.15e-14	0.0746112	0.0901127	0.113808	0.043644	0.0687539	0.418959	0.200464	0.433263	1.27e-14	0.165041	0.051467	0.101001	0.0971012	0.0871716	0.0161371	0.0195387	0.0397532	0.218973	0.204325	0.00923389	0.247525	0.106134	0.123657	0.234801	0.135151	0.0708646	1.39e-14	0.000633416
TCGA.98.A53C.01A.11R.A262.07	0.317188	0.132288	0.197915	0.0777117	0.127634	0.110371	0.255337	0.0873309	0.291083	0.0803133	0.0123954	0.0143838	0.367023	0.11453	0.0656056	0.310712	0.0987382	0.0255498	0.0303587	0.17875	0.0197687	0.0638053	0.0228259	0.409161	0.00717996	0.386063	0.0543393	0.143257	0.0106291	0.689416	0.111016	0.0826896	0.0768835	0.029366	0.106982	0.348209	0.079143	0.0316305	0.0818831	0.140542	0.202843	0.00303125	0.37289	0.209423	0.000588591	0.214858	0.0172261	0.103333	0.24466
TCGA.98.A53D.01A.32R.A262.07	0.328136	0.0895747	0.271009	0.0762081	0.112135	0.0424208	0.159189	0.07328	0.175088	0.0839042	1.37e-10	0.00411732	0.242704	0.152805	1.01e-14	0.240543	0.11524	0.0176168	0.0155981	0.185487	1.08e-14	0.090922	0.0896441	0.259055	0.142939	0.448992	0.0222131	0.126802	0.0699595	0.479624	0.32302	0.00386417	0.107064	1.16e-14	0.0578334	0.291314	0.199896	0.015037	0.088499	0.0689982	0.171205	0.0482563	0.231836	0.131597	1.66e-09	0.155928	0.124376	0.288105	0.124706
TCGA.98.A53H.01A.12R.A262.07	0.36289	0.190726	0.249149	0.011504	0.127133	0.0514445	0.247227	0.0708933	0.135455	0.132934	0.00477337	0.128151	0.430566	0.0985525	0.0941979	0.256968	0.0362768	0.0246574	0.0250611	0.125202	0.0321553	0.0276417	0.0559809	0.446105	0.00841936	0.297851	0.0796673	0.167957	0.27486	0.275876	0.176286	0.0102055	0.262773	1.21e-14	0.100915	0.322007	0.155706	0.00200264	0.127306	0.122214	0.109537	0.0511519	0.340027	0.262249	0.0304973	0.179448	0.0365643	0.0679921	0.22836
TCGA.98.A53I.01A.31R.A262.07	0.437832	0.195437	0.0208696	0.111358	0.132051	0.0770909	0.21077	0.0512661	1.22e-14	0.072199	0.0736354	0.181464	0.404317	0.0444569	0.101647	0.14139	8.86e-15	0.043729	0.0421473	8.86e-15	0.000877119	8.86e-15	0.0330174	0.0417662	0.0772757	0.149042	0.395654	0.12266	0.255871	9.66e-15	6.79e-10	0.141556	9.66e-15	0.395588	0.079859	0.0222247	0.02623	0.0224071	0.171661	0.187014	0.117018	0.164718	0.100958	1.37e-14	0.211873	0.145622	0.123063	0.0113932	0.202107
TCGA.98.A53J.01A.11R.A26W.07	9.67e-15	0.117543	5.9e-08	0.222671	9.67e-15	0.00231985	1.1e-14	0.0191482	1.1e-14	0.0264804	0.0501532	0.124717	0.0161397	1.09e-14	0.00230551	6.03e-15	6.03e-15	0.000371173	0.0271385	6.03e-15	0.00249889	0.0166797	0.00408823	0.0285668	1.03e-14	1.03e-14	0.341088	0.0509881	0.593838	7.55e-15	7.55e-15	0.00076933	0.0250457	0.0488895	0.0301019	0.000789258	8.38e-15	0.0633555	0.120891	0.12527	8.38e-15	0.132481	0.0034009	0.00178916	0.287273	1.12e-14	1.12e-14	0.0323203	0.000822467
TCGA.J1.A4AH.01A.31R.A24H.07	0.0846831	0.279544	0.0224022	0.192277	0.00372731	1.13e-14	0.0132747	0.0562963	1.13e-14	0.0692748	0.107907	0.101812	0.0616434	1.27e-14	1.27e-14	7.78e-15	7.78e-15	0.0061684	0.05209	7.78e-15	7.78e-15	7.78e-15	0.0196338	0.0227676	1.06e-14	1.06e-14	0.520423	0.0841492	0.282955	8.37e-15	8.37e-15	8.37e-15	0.0103951	0.385381	0.0222851	0.0091881	1.55e-11	0.0202952	0.0837752	0.327814	9.4e-15	0.143445	0.00409573	1.11e-14	0.351455	1.11e-14	0.0675502	1.11e-14	0.00507081
TCGA.L3.A4E7.01A.11R.A24Z.07	0.0559347	0.0695725	0.0727161	0.251428	0.00423889	0.0103121	4.7e-14	0.0820217	1.43e-14	0.167708	0.0963596	0.0728631	0.00292191	0.0810194	0.115404	0.0109109	8.41e-05	0.0183451	0.0386076	0.0217675	0.0126924	0.131176	0.0334831	0.0312831	0.0464667	0.189383	0.291362	0.161324	0.529124	3.71e-05	0.136983	0.0166206	0.144154	1.25e-14	0.036024	0.00568361	0.0347362	0.0105511	0.327532	0.065131	0.0237026	0.281979	0.0595234	0.120488	0.0713201	0.125606	0.0555486	0.124891	0.0343512
TCGA.L3.A524.01A.11R.A262.07	0.00162029	0.224949	0.0182962	0.176201	8.38e-15	0.0098627	1.18e-14	0.0868598	0.0102253	0.0712135	0.0958708	0.0832548	0.0815161	0.0223435	0.013158	0.00919797	1.04e-14	1.04e-14	0.090549	1.04e-14	1.04e-14	0.00310378	0.00119481	0.0351604	0.00616119	8.26e-15	0.282716	0.393469	0.226015	0.00123899	6.42e-09	8.39e-15	0.00789072	0.426392	0.261881	0.0114051	0.0150112	0.0307464	0.0456916	0.241521	0.00132944	0.132222	0.0688378	1.24e-14	0.282804	1.24e-14	0.0254488	0.00349059	7.32e-15
TCGA.LA.A446.01A.21R.A24Z.07	0.175341	0.142951	0.00104686	0.220892	1.3e-14	0.00322208	1.43e-14	0.00964658	0.0130971	0.00550886	0.113674	0.0418835	0.0582879	0.0275609	1.35e-14	1.03e-14	1.03e-14	0.00144137	0.0250115	0.00189522	0.00241647	0.0165364	0.0275516	0.0459115	1.46e-14	1.46e-14	0.362104	0.0481806	0.456744	1.02e-14	1.02e-14	1.02e-14	0.0163187	0.13506	0.0102242	1.04e-14	1.04e-14	0.0278608	0.11623	0.0735028	1.04e-14	0.209498	0.0174562	0.218661	0.253073	0.0229194	1.5e-14	0.028733	9.18e-15
TCGA.LA.A7SW.01A.11R.A405.07	0.00614944	0.122621	0.0468206	0.0862737	6.33e-15	7.8e-15	7.8e-15	0.0756617	7.8e-15	0.0407432	0.0374295	0.0577054	0.00967649	8.31e-15	0.0237795	5.64e-15	5.64e-15	5.64e-15	0.0200488	5.64e-15	5.64e-15	0.0848842	0.0378073	0.0411819	0.102187	0.0237493	0.305209	0.244349	0.298339	7.35e-15	0.170215	7.35e-15	7.35e-15	0.0827804	0.0733068	6.58e-15	0.0137956	0.0106875	0.0239477	0.26036	0.000701012	0.44559	0.0311333	0.0256997	0.224922	8.57e-15	0.0134224	0.113781	5.49e-15
TCGA.MF.A522.01A.11R.A262.07	6.27e-15	0.0410107	6.27e-15	0.091809	6.27e-15	9.11e-15	0.00577028	0.0171649	9.11e-15	0.0147105	0.120633	0.0729758	0.000526161	0.00353182	0.0146711	8.25e-15	8.25e-15	0.00575584	0.0351602	8.25e-15	0.000920489	0.0252369	0.0153656	7.99e-15	7.99e-15	7.99e-15	0.145391	0.111002	0.389775	6.77e-15	6.77e-15	0.00164087	0.0044797	0.0771078	0.00923595	7.07e-15	7.07e-15	0.0402308	0.0217351	0.0567989	7.07e-15	0.210485	0.00152789	8.17e-15	0.0872565	8.17e-15	8.17e-15	0.00854975	4.66e-15
TCGA.NC.A5HD.01A.11R.A26W.07	8.31e-15	0.0466005	0.00983489	0.231062	8.31e-15	8.94e-15	8.94e-15	0.066915	8.94e-15	0.0328365	0.0610937	0.0777195	7.73e-15	0.00544372	0.0123377	0.0089747	9.58e-15	0.0129193	0.0183792	9.58e-15	9.58e-15	0.018961	0.0451778	0.0136026	0.00239017	1.01e-14	0.406662	0.0297702	0.263992	8.13e-15	8.13e-15	0.047815	8.13e-15	0.316809	0.0329253	0.0100935	0.00879558	0.0265586	0.0841855	0.183635	8.66e-15	0.126062	0.00398707	0.00227936	0.183996	1.12e-14	0.0690813	1.12e-14	5e-15
TCGA.NC.A5HE.01A.11R.A26W.07	0.140541	0.162008	0.0597691	0.0393783	0.39868	0.265294	0.134747	0.0727038	9.66e-15	0.126133	0.0035286	0.0540099	0.300023	0.139234	0.247845	0.188859	0.0655945	0.174315	0.0416023	9.16e-15	0.0248157	0.0247672	0.0489317	1.2e-14	0.0908044	0.263913	0.251774	0.119206	0.175743	9.85e-15	4.36e-08	0.400084	4.26e-06	0.182061	0.054269	0.00400242	0.0361002	0.0165427	0.125799	0.150804	0.21435	0.136639	0.0102016	1.12e-14	0.115902	0.267839	0.0405535	0.121345	0.115499
TCGA.NC.A5HF.01A.11R.A26W.07	7.49e-15	0.0915457	0.000100818	0.255586	7.49e-15	8.73e-15	8.73e-15	0.043639	8.73e-15	0.0103073	0.111005	0.044443	1.38e-05	0.0106677	6.68e-15	8.12e-15	8.12e-15	8.12e-15	0.0509515	8.12e-15	0.00843539	0.0433581	0.0573221	0.0260224	1.09e-14	1.09e-14	0.407655	0.0891568	0.589829	9.5e-15	0.0468318	9.5e-15	0.0340548	3.45e-05	0.0484264	8.16e-15	8.16e-15	0.0167786	0.114518	0.103548	8.16e-15	0.269128	0.0142244	0.0981604	0.264267	9.91e-14	1.1e-14	0.00354755	5.49e-15
TCGA.NC.A5HG.01A.11R.A26W.07	6.19e-15	0.0182638	0.000237315	0.0881923	6.19e-15	7.13e-15	0.000998145	0.0294379	7.13e-15	0.0190812	0.044312	0.0327427	6.01e-15	6.01e-15	0.00954769	7.83e-15	7.83e-15	7.83e-15	0.0155682	7.83e-15	0.00305285	0.00938376	0.0125064	7.99e-15	0.0144709	7.99e-15	0.0932478	0.0248222	0.328789	6.18e-15	0.00675839	0.0567929	6.18e-15	0.0129169	0.0102467	3.82e-09	6.35e-15	0.0223796	0.0141089	0.0184568	6.35e-15	0.175106	0.018794	0.0333719	0.0397455	8.11e-15	3.39e-07	8.11e-15	0.000502005
TCGA.NC.A5HH.01A.11R.A26W.07	8.5e-15	0.155689	8.5e-15	0.240838	0.00892834	1.03e-14	0.000612389	0.0891771	1.03e-14	0.0834387	0.090605	0.07479	0.000972137	1.07e-14	0.0376168	0.00688754	0.000263377	1.59e-12	0.0244294	7.81e-15	0.0134207	0.029668	0.00452605	0.0318987	8.92e-15	8.92e-15	0.37031	0.0654904	0.0844479	3.05e-13	0.0424344	3.16e-10	6.85e-15	0.385225	0.0538113	7.08e-15	0.00437156	0.0535958	0.0864384	0.234145	7.08e-15	0.101436	0.0198492	0.0468453	0.170046	9.97e-15	0.00395939	9.97e-15	5.39e-15
TCGA.NC.A5HI.01A.11R.A26W.07	0.0477444	0.162043	0.0224551	0.294706	0.000631626	0.0236788	1.31e-14	0.00571942	1.31e-14	0.0464085	0.13931	0.109669	0.0394363	0.0144566	0.00261276	0.00666533	1.06e-14	1.06e-14	0.0126175	1.06e-14	0.00497081	1.06e-14	0.0263213	0.00953704	0.005772	1.03e-14	0.256576	0.0936996	0.360482	7.79e-15	7.79e-15	7.79e-15	0.020566	0.0807213	0.0194087	0.000216779	0.00270508	0.0665451	0.097517	0.0783123	8.53e-15	0.0879514	0.00620274	0.0114205	0.153871	1.36e-14	1.36e-14	0.00846797	0.00242697
TCGA.NC.A5HJ.01A.11R.A26W.07	0.183889	0.146632	0.182261	0.0584408	0.249761	0.158571	0.105319	0.0802424	0.164715	0.0748605	0.0468404	0.0552044	0.171171	0.099791	0.182102	0.170794	0.143392	0.0976695	0.0373921	0.205647	1.12e-14	1.12e-14	1.12e-14	0.213568	9.08e-15	0.343747	0.193878	0.223108	0.0121936	0.417598	1.21e-14	0.204702	0.12028	0.10606	0.108384	0.134058	1.05e-14	0.0392296	0.147522	0.159319	0.153426	1.05e-14	0.184908	0.346641	0.0333502	0.200876	9.26e-11	0.0949099	0.0993624
TCGA.NC.A5HK.01A.11R.A26W.07	7.48e-15	0.0479355	0.0253065	0.110822	7.48e-15	0.00401363	8.68e-15	0.0602059	8.68e-15	0.0343268	0.0633424	0.0197487	1e-14	1e-14	0.0681743	0.00298966	1.07e-14	0.0424906	0.0149194	1.07e-14	0.000956493	0.0964095	0.0233717	0.0185777	0.0160821	9.5e-15	0.281526	0.0742772	0.128967	7.23e-15	0.125905	0.115057	7.23e-15	0.00641455	0.0213849	0.0057234	7.91e-15	0.0163306	0.143673	0.0744844	7.91e-15	0.226442	0.0449251	0.000653431	0.11549	1.02e-14	9.14e-09	0.0209837	5.47e-15
TCGA.NC.A5HL.01A.11R.A26W.07	0.147488	0.163556	9.66e-15	0.181843	0.209424	0.137955	0.12079	0.109199	1.27e-14	0.0401393	0.107247	0.124021	0.247649	0.0622536	0.208661	0.0740571	1.32e-14	0.217039	0.0180462	1.32e-14	0.000829691	0.000127035	0.0260654	0.014949	0.00529721	0.0369622	0.398992	0.0865293	0.177984	3.87e-05	8.02e-10	0.195298	9.31e-15	0.306426	0.0116274	0.00450502	9.85e-15	0.0407305	0.144268	0.12276	0.0474719	0.118421	0.0202134	0.0325358	0.205674	0.133426	0.00693938	0.0195659	0.0391233
TCGA.NC.A5HM.01A.12R.A26W.07	0.00598966	0.0218574	1.07e-14	0.0696843	1.07e-14	0.00191386	0.017716	0.114479	1.22e-14	0.0690801	0.0467964	0.0527457	0.00828652	9.98e-15	0.0958322	0.0122602	1.03e-14	0.0419563	0.0173703	1.03e-14	1.03e-14	0.267064	0.0116704	1.09e-14	0.0217667	0.0188618	0.182584	0.08759	0.421127	9.44e-15	0.0410114	0.154258	0.039902	0.068991	0.0222946	9.1e-15	9.1e-15	0.0223611	0.0688845	0.149112	9.1e-15	0.241497	0.00126777	1.12e-14	0.114287	1.12e-14	0.00255779	0.0454753	0.00393629
TCGA.NC.A5HN.01A.11R.A26W.07	0.00179881	0.0555668	7.74e-15	0.0965572	7.74e-15	9.33e-15	9.33e-15	0.00201221	9.33e-15	0.017454	0.0791038	9.33e-15	0.00971316	0.00609772	0.0002131	8.18e-15	8.18e-15	0.00341448	0.0374786	8.18e-15	8.18e-15	0.0578265	0.00910671	0.0212991	2.49e-06	8.67e-15	0.150507	0.0268211	0.370814	6.37e-15	0.00230415	0.0426854	6.37e-15	0.0554316	0.0302829	6.87e-15	6.87e-15	0.0223771	0.03496	0.0481189	6.87e-15	0.239632	0.0130878	8.99e-15	0.109009	8.99e-15	4.12e-14	0.00806878	4.63e-15
TCGA.NC.A5HO.01A.11R.A26W.07	0.00120849	0.109086	1.09e-14	0.124578	0.00272544	0.00932564	0.00167707	0.0620036	1.1e-14	0.101862	0.0909314	0.00985269	0.0392126	0.0141385	0.0513681	1.02e-14	0.000418629	0.00363094	0.00446012	1.02e-14	0.0247256	0.0209973	0.0229464	0.0121763	4.38e-05	0.00106127	0.223704	0.0734461	0.505526	8.19e-15	8.19e-15	0.0142191	0.04354	0.0261522	0.0154251	8.92e-15	0.000790329	0.0763716	0.125514	0.0600028	0.00191764	0.129567	0.00783852	1.09e-14	0.102562	6.41e-11	1.09e-14	0.0648899	6.84e-15
TCGA.NC.A5HP.01A.11R.A26W.07	9.71e-15	0.0711476	3.74e-07	0.240428	9.71e-15	1.07e-14	1.07e-14	0.0952422	1.07e-14	0.0493211	0.0425805	0.15738	9.85e-15	0.00648495	9.85e-15	8.56e-15	8.56e-15	8.56e-15	0.081037	8.56e-15	8.56e-15	0.0542477	0.0808819	0.0492151	0.285942	1.17e-14	0.294389	0.112007	0.398897	1.04e-14	0.181685	1.04e-14	1.04e-14	0.158212	0.0404694	0.0126752	0.241157	0.0318015	0.124602	0.105093	1e-14	0.26148	0.0775577	0.0523004	0.195131	1.34e-14	0.182069	0.010725	8.14e-15
TCGA.NC.A5HQ.01A.11R.A26W.07	0.332306	0.115496	0.0706688	0.169659	0.0660432	0.0157083	0.108506	0.113078	1.25e-14	0.105166	0.11692	0.246322	0.175579	0.0481705	0.0551375	0.0443882	0.00171577	0.0736103	0.0576924	1.02e-14	0.0148436	0.0163867	0.00656525	0.0451696	1.19e-14	0.0477727	0.411246	0.17806	0.594262	9.86e-15	9.86e-15	0.0692476	0.0429438	0.048812	0.0510436	0.0031994	0.00255156	0.0641789	0.19303	0.127458	0.0235035	0.155483	0.0717493	0.0514473	0.161247	0.0784715	1.56e-14	0.0655743	0.0738878
TCGA.NC.A5HR.01A.21R.A26W.07	9.59e-15	0.184997	0.0167663	0.260613	9.59e-15	1.05e-14	0.0057348	0.106715	1.05e-14	0.0923595	0.139498	0.0780375	0.0158545	1.24e-14	0.0475934	0.00675786	1.24e-14	0.0202105	0.0220721	1.24e-14	0.00587438	0.0232937	0.0360024	0.00939622	0.00993675	9.93e-15	0.361322	0.118495	0.265537	8.9e-15	8.9e-15	0.0070253	0.00607496	0.252837	0.0216249	8.74e-15	8.74e-15	0.0773245	0.118044	0.155937	8.74e-15	0.0908409	0.0199221	0.00573533	0.207967	1.14e-14	0.0298391	1.14e-14	7.25e-15
TCGA.NC.A5HT.01A.11R.A26W.07	6.45e-15	0.0637406	0.0115681	0.250901	6.45e-15	7.44e-15	7.44e-15	0.0120687	7.44e-15	0.0870207	0.0893131	0.00130687	0.00904479	5.1e-15	5.1e-15	0.000376625	7.97e-15	7.97e-15	0.0274552	0.00577507	7.97e-15	0.00971645	0.0228101	0.0372974	0.0288044	9.92e-15	0.415484	0.0895874	0.211783	8.19e-15	0.0734829	0.0199056	0.0294646	0.26648	0.0915051	0.00214608	0.0130065	0.0453046	0.169993	0.185162	7.82e-15	0.101431	0.0250004	0.0191178	0.257805	1.03e-14	0.0321031	0.00584465	4.23e-15
TCGA.NK.A5CR.01A.11R.A26W.07	0.00236741	0.00383182	8.47e-15	0.135952	0.00418416	8.52e-15	8.52e-15	0.00547261	8.52e-15	0.0145885	0.120893	0.022953	9.95e-05	0.0153526	7.74e-15	9.39e-15	9.39e-15	0.000147298	0.0577353	9.39e-15	9.39e-15	0.0467583	0.0234044	0.0278734	0.00333045	9.63e-15	0.166887	0.0390748	0.328732	7.7e-15	7.7e-15	7.7e-15	2.89e-05	0.191804	0.00534508	8.11e-15	6.04e-14	0.0327831	0.0385448	0.101437	8.11e-15	0.132674	0.0246555	0.00364399	0.100833	1.05e-14	0.0283668	0.00220068	5.87e-15
TCGA.NK.A5CT.01A.31R.A26W.07	0.00440189	0.0583171	0.00163211	0.0991694	1.05e-14	0.0103152	0.00685616	0.0128929	1.14e-14	0.0226328	0.0503041	0.0659877	1.17e-14	1.17e-14	0.0236809	4.07e-05	1.09e-14	0.0230762	0.0129355	0.00422908	0.00319752	0.0921947	0.024521	0.0173229	0.0621778	9.67e-15	0.122934	0.0922439	0.335135	7.91e-15	0.20069	0.0262143	0.0322633	7.91e-15	0.0107928	6.57e-14	0.0141309	0.000292147	0.0923865	0.0274464	7.61e-15	0.270678	0.0185053	0.00569218	0.137943	1.01e-14	0.0182627	0.0854622	6.05e-15
TCGA.NK.A5CX.01A.11R.A26W.07	0.0218708	0.0579109	0.0195451	0.162235	0.0376135	0.0530678	0.0297709	0.037744	0.00630301	0.0673278	0.0523722	0.0245743	0.0778736	0.00956233	0.305029	1.38e-14	1.38e-14	0.105606	0.0775191	1.38e-14	1.38e-14	0.150362	0.0940871	0.0607409	0.313018	0.0574914	0.133885	0.0815034	0.595722	1.09e-14	0.169087	0.0889459	0.050323	1.09e-14	0.0461109	0.000905131	0.154033	0.0124367	0.14989	0.070639	1.29e-14	0.379492	0.0240936	0.0560701	0.0970715	0.10506	0.212984	0.0186142	1.3e-14
TCGA.NK.A5D1.01A.11R.A26W.07	7.38e-15	0.166826	0.010697	0.198951	7.38e-15	6.58e-15	6.58e-15	0.0895661	0.00302063	0.218483	0.0624352	0.128803	7.4e-15	7.4e-15	0.00559585	1.13e-11	9.34e-15	9.34e-15	0.0636439	0.00332563	0.00118696	0.036728	0.0208542	0.065209	0.00241663	8.83e-15	0.622407	0.0906952	0.022497	8.96e-15	0.0214329	8.96e-15	0.00126031	0.498495	0.067854	0.0206765	0.0051336	0.0406098	0.0667104	0.531708	7.17e-15	0.0127712	0.0218652	0.0679964	0.49056	1.03e-14	0.0403182	1.03e-14	5.98e-15
TCGA.NK.A7XE.01A.12R.A405.07	9.14e-15	0.0706217	9.14e-15	0.0904383	9.14e-15	8.94e-15	0.00737297	0.0519099	8.94e-15	0.119439	0.00690226	0.0672777	1.07e-14	1.07e-14	0.052627	8.9e-15	8.9e-15	0.0128583	0.0404562	8.9e-15	8.9e-15	0.0404233	0.018549	0.0291647	2.51e-08	9.67e-15	0.214504	0.0488498	0.359748	8.29e-15	0.0272327	0.0510337	0.00619284	0.0891398	0.0283897	0.000722827	7.68e-15	7.68e-15	0.106271	0.0918787	7.68e-15	0.176933	0.00709611	1.07e-14	0.091804	1.07e-14	1.07e-14	0.0437734	5.8e-15
TCGA.O2.A52N.01A.11R.A26W.07	0.0147512	0.134107	0.0177673	0.0945914	0.0178689	0.0366942	0.000516684	0.0740006	1.11e-14	0.163277	0.019097	0.137099	0.029634	1.74e-14	0.166387	1.05e-14	1.05e-14	0.0330377	0.0879242	0.000785573	1.05e-14	0.119294	0.0599526	0.0320632	0.16892	0.000122978	0.341682	0.0770792	0.401645	9.56e-15	0.197366	0.0934909	9.35e-08	0.021808	0.0191405	9.88e-15	0.0343891	0.0267542	0.111218	0.127818	9.88e-15	0.439605	0.0364401	0.0324541	0.183561	1.58e-14	0.0484833	0.0909717	0.00132682
TCGA.O2.A52Q.01A.11R.A26W.07	0.0982969	0.0884715	0.0141558	0.00054607	0.364231	0.228794	0.0534861	0.0433072	1.07e-14	0.0187649	0.00259452	0.0765885	0.153529	0.221346	0.285181	0.0703146	0.118509	0.291272	0.0459832	1.06e-14	1.06e-14	0.0801176	0.0615682	0.0660197	0.191647	0.116328	0.0578336	0.0728784	0.0788996	7.94e-15	0.217137	0.43859	0.0178056	7.94e-15	0.0238899	0.00142156	0.0476605	0.0139655	0.0618761	0.0645862	0.131051	0.297402	0.00428274	0.0349447	0.0328658	0.102812	0.0577715	0.205276	0.033402
TCGA.O2.A52S.01A.11R.A262.07	0.0277348	0.256436	0.00918266	0.189813	0.113039	0.0787154	0.00992453	0.134836	1.1e-14	0.0596461	0.191364	0.0934252	0.10136	0.111877	0.269559	0.0122461	1.04e-14	0.0835879	0.0710609	1.04e-14	0.0148943	0.020338	0.0145346	0.0208755	8.21e-15	0.00253282	0.36374	0.315668	0.133274	8.63e-15	8.63e-15	0.045923	8.63e-15	0.437548	0.0583327	0.00702147	8.51e-15	0.0589977	0.0379372	0.266303	0.00948783	0.166722	0.0452157	1.29e-14	0.294964	0.0222329	0.00105637	0.00222496	7.73e-15
TCGA.O2.A52V.01A.31R.A262.07	0.206226	0.171798	0.0419537	0.206253	0.107513	0.00597078	0.025319	0.0757231	1.54e-14	0.125311	0.149695	0.172021	0.108536	0.0488352	0.0137406	0.00450939	0.00875923	0.00362285	0.0541262	9.45e-15	0.111489	0.0951078	0.0650171	0.0387704	0.232777	4.86e-07	0.297108	0.0921538	0.589139	1.07e-14	0.108945	0.0392903	0.00846419	0.12514	0.0336288	1.2e-14	0.0828594	0.0720331	0.0655608	0.209564	0.0105248	0.305091	0.00828235	0.039052	0.189202	0.0453344	0.200333	0.115592	0.0572578
TCGA.O2.A52W.01A.11R.A26W.07	0.00453094	0.0327198	0.0277832	0.321276	1.39e-14	1.2e-14	0.00522002	0.0412929	1.2e-14	0.0574184	0.184111	0.0690081	0.00145641	0.0289739	0.00158417	1.09e-14	4.35e-08	0.000385771	0.0265509	1.09e-14	0.0219071	0.0283453	0.0147055	0.036053	0.00679726	1.23e-14	0.323196	0.0695259	0.449058	0.0125727	8.67e-15	8.67e-15	0.0335681	0.0977617	0.0266278	9.3e-15	9.3e-15	0.0429381	0.125686	0.103423	9.3e-15	0.130812	0.0232239	0.069158	0.317863	0.00450411	1.41e-14	0.0260337	0.00213117
TCGA.O2.A5IB.01A.11R.A27Q.07	7.69e-15	0.142557	7.69e-15	0.184162	7.69e-15	8.66e-15	8.66e-15	0.0643007	8.66e-15	0.039286	0.211149	0.150488	0.00164354	7.14e-15	7.14e-15	9.03e-15	9.03e-15	9.03e-15	0.0273188	9.03e-15	9.03e-15	0.0329519	9.03e-15	0.0254789	2.42e-10	0.0148166	0.400823	0.0761756	0.0316992	0.0181343	7.04e-15	0.00945093	0.00040412	0.414577	0.0174082	7.48e-09	7.69e-15	0.136829	0.155621	0.193655	7.69e-15	0.0318825	0.0508317	9.44e-15	0.316352	9.44e-15	0.00849705	0.0215904	4.93e-15
TCGA.XC.AA0X.01A.32R.A405.07	0.343754	0.13024	0.079693	0.141055	0.134113	0.0420039	0.191751	0.0875549	0.00330616	0.0464322	0.0902142	0.144987	0.345985	0.121844	1.41e-14	0.119624	0.046357	0.00363302	0.0276596	0.0161436	0.0222075	0.026311	0.0289288	0.157833	0.0841129	0.233187	0.324684	0.177964	0.619127	0.13183	0.0414838	3.52e-11	0.170021	0.000159351	0.137152	0.0513977	0.0507478	0.0401882	0.151071	0.0951362	0.0807607	0.324665	0.156079	0.206779	0.123705	0.134768	0.0339153	0.183702	0.178755
TCGA.05.4244.01A.01R.1107.07	0.0333106	0.10357	0.235741	0.14331	0.0549579	0.0234351	0.0583165	0.0701266	1.76e-14	0.0946987	0.110347	0.0867014	0.0773608	0.195837	1.78e-14	0.00489165	0.102488	8.96e-15	0.11908	0.0332705	0.0905291	0.0724653	0.00691005	0.0742185	0.0176815	0.17689	0.250143	0.169262	0.00751676	0.048388	0.172459	0.0966557	0.32704	1.1e-14	0.0813734	0.0257627	0.00482877	0.157812	0.174133	0.0708724	0.0414132	1.18e-14	0.0810186	0.285255	0.119844	0.0462911	1.28e-14	0.213225	0.0235243
TCGA.05.4249.01A.01R.1107.07	0.151234	0.155133	0.15204	0.0839166	0.225381	5.57e-12	0.138628	0.00969621	0.000435231	0.106571	0.0820171	0.0357665	0.176821	0.126009	2.17e-14	0.0636391	0.0313579	1.09e-14	0.057291	0.0469744	0.213983	0.0364215	0.016533	0.0559028	0.123331	0.302187	0.190309	0.148132	1.1e-14	0.0893208	0.0318743	0.126842	0.431686	0.0855212	0.0778397	0.0453344	0.0283353	0.139771	0.196568	0.0652175	0.129768	2.86e-07	0.0538787	0.253219	0.0803202	0.277351	0.0929902	0.00370537	0.210401
TCGA.05.4250.01A.01R.1107.07	0.0690435	0.0438349	0.09254	0.0313633	0.259631	0.162868	0.0455088	0.0358598	0.0440519	0.00642012	0.124783	0.0134085	0.0499579	0.143948	0.349894	0.00867147	0.100519	0.235059	0.0290962	0.0339402	1.48e-14	0.162819	0.0712423	0.0212248	0.588276	0.0850216	0.0366424	0.123156	0.0595929	1.12e-14	0.352655	0.223651	0.235619	1.12e-14	0.0412936	0.0161892	0.145995	0.104288	0.0160097	0.0624815	0.0427831	0.194125	0.0602329	0.0785798	4.6e-07	0.0442898	0.187773	0.336635	0.0369551
TCGA.05.4382.01A.01R.1206.07	0.111203	0.251915	0.0655206	0.0217275	0.350666	0.15457	0.0209121	0.0158582	0.0380256	0.0166786	0.00598104	0.0738269	0.0812543	0.212869	0.0827064	0.100456	0.129702	0.0762761	0.0710839	0.0116425	1e-14	0.0213703	0.131689	0.0422925	0.406978	0.169611	0.126582	0.254537	0.00855089	4.49e-12	0.39554	0.178759	0.248588	0.0923957	0.103013	0.0657728	0.264292	0.0487896	0.0831399	0.132534	0.145863	0.0782021	0.0754791	0.0512356	0.0639789	0.0947055	0.388962	0.140663	0.0691001
TCGA.05.4384.01A.01R.1755.07	1.5e-14	0.117286	0.41299	0.0683236	4.33e-11	1.62e-14	0.0490156	0.0530373	0.155886	0.0860838	0.0209317	0.126766	0.012226	0.111816	1.56e-14	0.00045815	0.0685528	1.26e-14	0.065847	0.181016	0.0396948	0.0178633	0.0128762	0.248539	0.0610283	0.278228	0.129041	0.203133	0.0165257	0.315544	0.000310049	1.19e-14	0.442229	0.0538229	0.130511	0.151135	0.000238953	0.0956894	0.145628	0.0440836	0.0576262	1.21e-14	0.225059	0.269893	0.110372	0.111853	0.0272541	0.143549	0.035952
TCGA.05.4389.01A.01R.1206.07	0.15394	0.159227	0.00790379	1.35e-14	0.50054	0.189587	0.162997	0.119415	1.15e-14	0.0562521	0.0484396	0.017854	0.231562	0.13138	0.201944	0.127488	0.101652	0.117196	0.0276654	1.33e-14	0.133224	0.00872388	0.00472668	0.0212326	8.43e-11	0.124236	0.196668	0.358156	0.000830227	1.01e-14	1.01e-14	0.189515	0.340792	0.210758	0.0478675	0.000748348	0.000848214	0.0262469	0.0542058	0.275618	0.108106	0.0112564	0.0183618	0.00610984	0.115633	0.26571	0.00919011	0.127689	0.106769
TCGA.05.4390.01A.02R.1755.07	0.0283561	0.153486	0.0619265	0.0468082	0.0230158	1.16e-14	1.16e-14	0.0329363	0.0298899	0.000793304	1.16e-14	0.0492633	1.54e-14	0.0073122	0.00373883	0.0208198	0.0255874	1.42e-14	0.0176385	0.0581131	1.42e-14	0.0858891	0.0496274	0.0258617	0.290496	0.0175555	0.167079	0.196685	8.66e-15	8.66e-15	0.0675168	8.66e-15	0.248018	0.284717	0.0395883	9.91e-15	0.115758	0.0282245	0.0613822	0.185948	0.0046041	0.0255735	0.0289347	0.10273	0.175638	1.24e-14	0.125947	0.071907	9.5e-15
TCGA.05.4395.01A.01R.1206.07	0.0448661	0.0587428	0.0309995	0.0349303	1.31e-14	0.090987	0.00264122	0.0436385	1.34e-14	1.34e-14	0.0975465	0.00596934	1.43e-14	0.0501002	0.0657582	1.37e-14	0.00422935	0.104301	0.0176231	0.0106698	0.0218347	0.202732	0.03579	0.00171298	0.141149	0.0453454	0.0303096	0.143122	0.109848	8.3e-15	0.155004	0.194691	0.176374	8.3e-15	0.0215484	9.78e-15	0.00291195	0.0617727	0.0309999	0.00989957	0.00927365	0.153381	0.0444093	1.27e-14	0.0981428	0.0070805	1.27e-14	0.120816	8.33e-15
TCGA.05.4396.01A.21R.1858.07	1.38e-14	0.0814287	0.0906638	0.0978449	1.38e-14	0.00884607	0.0109795	0.0633425	1.53e-14	4.61e-11	0.0890878	0.0671016	0.0313952	0.0186404	0.00586553	1.46e-14	1.46e-14	1.46e-14	0.0416671	1.46e-14	1.46e-14	0.0106032	0.0227028	0.0693646	0.074871	1.03e-14	0.255563	0.239819	0.000882685	0.0124259	0.0110881	9.29e-15	0.497362	0.117857	0.0571665	0.0247715	0.00173642	0.135853	0.0403487	0.116245	9.77e-15	9.77e-15	0.0713589	0.0341007	0.26793	1.04e-14	0.0445602	1.04e-14	0.00400473
TCGA.05.4397.01A.01R.1206.07	0.00520829	0.083098	0.0815269	0.0814918	1.02e-14	0.0218046	1.11e-14	0.0995211	1.11e-14	0.0956035	0.020063	0.0334533	1.4e-14	0.141838	0.112472	1.21e-14	0.00725926	0.0698306	0.086089	0.0616272	0.013587	0.112761	1.21e-14	0.11922	1.25e-07	0.0485682	0.200827	0.293718	0.0122549	6.7e-07	8.55e-15	0.260907	0.063204	0.248572	0.115676	0.0214611	7.94e-15	0.0328388	0.0987562	0.166933	0.035132	0.0857451	0.0618705	0.00653069	0.132711	9.63e-15	5.1e-10	0.0329542	6.82e-15
TCGA.05.4398.01A.01R.1206.07	0.238536	0.0911574	0.0524345	0.114488	0.36256	0.134562	0.0910661	0.0306226	1.2e-14	0.0562194	0.127088	0.0161992	0.206947	0.25777	0.136493	0.155484	0.135317	0.0416167	0.0904561	1.08e-14	0.0761402	0.0883639	0.0321712	0.013237	0.26672	0.236989	0.143162	0.199386	0.0583291	1.14e-14	0.261438	0.320848	0.116856	4.73e-10	0.101149	0.00891046	0.105109	0.0560706	0.142593	0.0769559	0.150305	0.139093	0.0628089	0.053443	0.0680886	0.201535	0.0420066	0.257949	0.108891
TCGA.05.4402.01A.01R.1206.07	0.170833	0.0909659	0.0642334	0.0119094	0.216098	0.0202549	0.0526143	0.105362	1.49e-10	0.076353	0.0235713	0.169367	0.0571764	0.21989	0.0351451	0.0343424	0.0436325	0.0067876	0.0890135	0.027335	0.0585616	0.0769399	0.0609432	0.0381204	0.288217	0.100177	0.204775	0.309568	0.0505081	6.68e-07	0.196025	0.172394	0.430434	0.0590776	0.0710037	0.038526	0.121106	0.119605	0.105433	0.180407	0.0532066	0.00999813	0.0498716	0.20562	0.0179211	0.082701	0.342843	0.0326007	0.0620423
TCGA.05.4403.01A.01R.1206.07	0.026543	0.0494616	0.338755	0.0177225	0.164038	0.00857178	0.0313124	0.0853203	0.127888	0.0182548	1.17e-14	0.0112683	0.0394987	0.262806	0.0390491	0.0319627	0.192588	1.47e-14	0.0624122	0.131012	0.0554097	0.0216333	0.0155236	0.141482	0.107308	0.317927	1.06e-14	0.229154	0.0539847	0.0500853	0.0559224	0.0806338	0.679505	9.82e-15	0.0340692	0.0951017	0.0193514	0.0340241	0.0399218	0.0251117	0.0723324	0.072042	0.107628	0.238996	0.00541826	0.151042	0.0179889	0.158709	0.0262811
TCGA.05.4405.01A.21R.1858.07	0.129486	0.155303	0.191391	0.0849567	0.14782	0.0250173	0.0143801	0.0837178	0.0830363	0.0949935	0.0419182	1.36e-14	0.0926456	0.099822	1.54e-14	0.0420244	0.022243	1.2e-14	0.092762	0.0827787	0.072893	0.0303232	0.0810065	0.14597	0.414519	0.163882	0.124878	0.150069	0.00808112	0.0717595	0.264148	0.0624987	0.309151	0.110921	0.0686513	0.130217	0.231457	0.0671657	0.123876	0.0956433	0.0817082	1.15e-14	0.126891	0.16149	0.13151	0.0625617	0.439435	0.0714161	0.0643354
TCGA.05.4410.01A.21R.1858.07	0.301249	0.135758	0.0949853	0.0570794	0.298836	0.177402	0.166475	0.0942562	1.23e-14	0.0415851	0.0931945	0.0788732	0.267472	0.125689	0.236167	0.180018	0.0113983	0.112006	0.0890323	0.0238536	1.24e-14	0.0144259	0.00677645	0.141107	0.0526987	0.243615	0.156816	0.15193	0.014436	0.0157315	0.0393601	0.247599	0.39024	0.0208756	0.10835	0.0628585	0.00783394	0.08497	0.145009	0.0385389	0.122258	0.00488426	0.10664	0.197344	0.0900545	0.172184	0.0799991	1.18e-14	0.158895
TCGA.05.4415.01A.22R.1858.07	9.63e-15	0.0632398	0.0384522	0.0386135	0.0266211	0.0369599	1.05e-14	0.0853239	0.0046023	0.00143928	0.150936	0.113773	1.03e-14	0.0252182	0.0691377	1.25e-14	1.25e-14	0.0524102	1.25e-14	0.0419781	1.25e-14	0.110879	0.0277045	0.0217511	0.136594	9.27e-15	0.15827	0.128207	0.0209949	0.000571793	0.129327	0.146586	0.0636209	0.145085	0.0163765	0.00544721	0.00215399	0.0940465	0.0046317	0.124423	0.00149299	0.147052	0.0702818	0.0063844	0.237412	0.0130199	3.38e-13	0.0919062	7.13e-15
TCGA.05.4417.01A.22R.1858.07	0.242233	0.0775919	0.162617	0.00357032	0.415845	0.0957414	0.227702	0.0451573	0.100984	0.0197648	0.0284811	0.00168352	0.364561	0.171476	0.132728	0.247158	0.0804526	0.0130348	0.0619443	0.0665582	0.0530008	0.0581777	0.110175	0.133268	0.418914	0.213144	0.0330287	0.201645	1.21e-14	0.21337	0.185367	0.0933868	0.346666	0.147456	0.0693417	0.171389	0.277645	0.0282324	0.0379961	0.0908394	0.121552	1.05e-14	0.197127	0.058632	0.0498686	0.176292	0.272904	0.168955	0.185678
TCGA.05.4418.01A.01R.1206.07	0.233372	0.125342	0.0358171	0.045904	0.220581	0.207882	0.159637	0.0579376	1.36e-14	5.51e-11	0.05763	1.36e-14	0.216793	0.145713	0.166294	0.162651	0.0276415	0.207296	0.0455869	1.49e-14	1.49e-14	0.0406113	0.0631097	0.0354861	0.162591	0.0874134	0.12889	0.27775	0.153108	1.04e-14	0.0582477	0.260606	0.283029	2.4e-10	0.0532631	2.41e-12	0.0344961	0.0663908	0.0479627	0.094507	0.077744	0.165447	0.052607	0.00741027	0.161583	0.08611	1.36e-14	0.212	0.0946203
TCGA.05.4420.01A.01R.1206.07	0.0105323	0.0794746	0.0713873	0.147623	1.2e-14	1.29e-14	1.29e-14	0.0320945	0.00765709	0.00871469	0.0598203	0.0384926	1.49e-14	0.0120443	1.49e-14	0.0110378	1.46e-14	1.46e-14	0.0421924	0.0145705	0.0293654	0.0703758	0.0516782	0.0537696	0.130022	0.00728967	0.256105	0.184274	9e-15	9e-15	0.0103132	9e-15	0.252564	0.197932	0.0927762	0.0133715	0.0361896	0.0520834	0.149835	0.156942	1.08e-14	0.0414585	0.0391601	0.000347222	0.100509	0.00553273	0.0605299	0.132605	8.79e-15
TCGA.05.4422.01A.01R.1206.07	0.183949	0.137585	0.0458316	0.0512986	0.381375	0.169853	0.123594	0.170328	9.14e-15	0.0194501	0.0478585	0.0832289	0.319875	0.102865	0.121243	0.243721	0.0240303	0.0313166	0.061281	0.00857147	0.0267381	0.0243223	1.32e-14	1.18e-11	7.87e-15	0.112525	0.242817	0.442372	8.9e-15	0.00386314	8.9e-15	0.0925274	0.434436	0.134105	0.098157	0.00179936	9.12e-15	0.0694733	0.134483	0.0960865	0.0943902	0.0060586	0.00430538	0.0370295	0.17818	0.0991421	9.35e-15	0.0753936	0.192942
TCGA.05.4424.01A.22R.1858.07	0.0346371	0.113307	0.256278	0.064337	0.269003	0.026562	0.0986238	0.0719935	0.090951	0.0457648	0.109299	0.0668229	0.126106	0.320337	0.0255059	0.0588266	0.117362	1.28e-14	0.0366494	0.16034	1.28e-14	0.049063	0.00177322	0.200588	0.376252	0.145779	0.127627	0.146558	0.0293216	0.121211	0.0490366	0.14291	0.309395	0.3218	0.0466912	0.146061	0.0510598	0.127015	0.0385871	0.192951	0.0927067	1.22e-14	0.238029	0.274955	0.00870018	0.0607732	0.278772	0.120502	0.0863333
TCGA.05.4425.01A.01R.1755.07	1.47e-14	0.0698282	0.0872951	0.000245629	0.268137	0.109313	0.130386	0.0511211	6.08e-06	0.0357231	0.0382529	0.0565801	0.133891	0.254296	0.150641	0.0921975	0.060185	0.0382989	0.0159179	1.09e-14	0.137783	0.0796673	0.120846	0.0336763	0.330716	0.115749	0.104815	0.163056	0.00385239	0.114693	0.184862	0.194114	0.407847	9.76e-15	0.0280583	0.0418758	0.138949	0.0607227	0.0992862	0.0820191	0.11468	0.0391462	0.0238731	0.120057	0.0161941	0.129758	0.257303	0.123226	0.0885619
TCGA.05.4426.01A.01R.1206.07	0.0185769	0.127933	0.0713123	0.114102	0.00893584	0.0117023	0.0396002	0.0142273	1.72e-14	0.0457388	0.0544124	0.124389	0.0427907	0.0490358	0.0100765	1.4e-14	0.0594723	0.0388466	0.011268	0.0733853	0.0565264	0.10476	1.4e-14	0.0296092	0.035938	0.108762	0.366059	0.101327	0.0277168	0.0317199	0.319311	0.0822236	0.23191	1.07e-14	0.0608374	0.00487965	0.0101666	0.142532	0.144715	0.0753711	0.0508692	0.0921579	0.0807103	0.19477	0.0827626	0.0214677	0.00528093	0.1784	0.0197331
TCGA.05.4427.01A.21R.1858.07	0.0183836	0.0802747	0.0733729	0.0801649	0.113653	0.0525748	0.0259307	0.00575958	0.0014839	0.085566	0.198167	1.64e-14	0.00508707	0.254859	0.108142	1.48e-14	0.115855	0.0206524	0.157492	0.00704512	0.0306452	0.104042	0.0316366	0.0116759	0.362893	0.0211131	0.0791387	0.119995	9.88e-15	0.0010096	0.189908	0.167989	0.0789244	0.192356	0.0469444	4.36e-12	0.0497515	0.195413	0.0554251	0.101387	0.0290395	0.090384	0.0372397	0.0910022	0.0527405	0.0119128	0.1357	0.294571	0.0378114
TCGA.05.4430.01A.02R.1206.07	0.135823	0.13512	0.371567	1.6e-14	0.310987	0.0505144	0.0905357	0.0827682	0.122131	0.0319977	0.00608544	0.0124008	0.149725	0.315439	0.114695	0.0712047	0.0980157	1.03e-14	0.0670707	0.13479	0.113939	0.0582019	0.109552	0.252145	0.302501	0.220546	0.0516457	0.173162	0.0137393	0.0822533	0.379881	0.0823556	0.325086	6.44e-09	0.102752	0.173244	0.24547	0.0441167	0.0535801	0.140422	0.0737827	0.0056661	0.216926	0.277479	9.55e-15	0.16404	0.183069	0.106754	0.0793077
TCGA.05.4432.01A.01R.1206.07	0.133601	0.156459	0.0290082	0.0106885	0.167243	0.100248	0.0619923	0.0972582	1.14e-14	0.102459	0.0905924	0.0059064	0.244686	0.115671	0.195615	0.0928144	0.00886685	0.101819	0.0181426	0.0319933	1.39e-14	0.00299718	0.0280874	0.0209534	0.0828507	0.0876091	0.345442	0.434	0.00572003	1.38e-12	0.00584146	0.0680421	0.337591	0.371271	0.111744	0.00444473	0.0335119	0.0734614	0.116115	0.37178	0.0666521	0.0379696	0.0697312	0.206676	0.186505	0.0795888	0.0584647	0.124058	0.0664987
TCGA.05.4433.01A.22R.1858.07	0.0866971	0.0480649	0.265764	1.87e-07	0.358383	0.0832545	0.136701	0.0987588	0.033752	1.1e-14	0.0345218	0.00155737	0.197369	0.174237	0.0915046	0.148715	0.152251	0.00348835	0.074461	0.0425792	0.0385209	1.4e-14	1.4e-14	0.150587	4.6e-08	0.271549	0.0608742	0.237492	0.0152574	0.0273909	1e-14	0.152473	0.690564	1e-14	0.0420434	0.0259	1.13e-14	0.106169	0.04743	0.0198419	0.115451	0.0150954	0.063231	0.239457	0.0274014	0.143284	0.0555185	0.104976	0.107837
TCGA.05.4434.01A.01R.1206.07	0.338463	0.0978977	0.14591	0.0347749	0.228532	0.150539	0.209847	0.0695718	0.00832112	0.0924412	1.05e-14	0.00630131	0.300229	0.228471	0.167878	0.198314	0.114405	0.103613	0.0937058	0.00177557	0.0409083	0.0708342	0.0319318	0.206911	0.0854327	0.33277	0.152399	0.222487	0.197591	0.00641511	0.198923	0.252307	0.344764	1.18e-14	0.0764453	0.140811	0.0602181	0.083939	0.137935	0.11131	0.217741	0.11511	0.183071	0.119075	0.0382391	0.245937	0.117486	0.0911362	0.177947
TCGA.05.5420.01A.01R.1628.07	0.294948	0.0619479	0.0375885	0.0814523	0.408381	0.263266	0.153978	0.194557	0.0325187	0.0336934	0.0279005	0.0142941	0.269341	0.21792	0.202316	0.282459	0.135968	0.166911	0.0256015	0.0506903	0.0167027	0.020401	0.0458043	0.00956813	0.0988988	0.256082	0.053669	0.382721	8.3e-15	0.0243021	8.3e-15	0.44098	0.250309	0.0272024	0.0363527	0.00853981	0.0265268	0.0837354	0.0185038	0.0648431	0.239697	8.69e-15	0.0205783	0.048905	0.0713503	0.347762	0.039407	0.22404	0.161258
TCGA.05.5423.01A.01R.1628.07	0.146671	0.00786945	0.147021	0.0409898	0.27518	0.104841	0.137618	0.0380351	0.0272077	0.0292844	9.69e-15	0.0592167	0.228021	0.25201	0.0247514	0.0897244	0.156735	0.0113836	0.0667112	0.0862152	0.106515	0.0454233	0.024151	0.120681	0.0103359	0.271638	0.115557	0.277686	9.92e-15	0.24931	0.000650713	0.140419	0.303963	0.00318567	0.110403	0.0457302	0.0109831	0.116126	0.0242429	0.0448064	0.103544	9.45e-15	0.0667135	0.250511	0.0348476	0.202936	0.0252311	0.29265	0.119393
TCGA.05.5425.01A.02R.1628.07	0.189394	0.0128894	0.063813	0.0671927	0.516134	0.179206	0.11839	0.0522465	0.00720055	0.00769253	0.0479104	0.026131	0.200718	0.192979	0.200671	0.243655	0.0994272	0.128013	0.0666705	0.0667965	1.33e-14	0.028187	0.0297246	0.0550429	0.158993	0.254754	0.0799905	0.310896	0.00573786	0.0349749	1.15e-14	0.309578	0.474317	1.15e-14	0.0380528	0.0289893	0.015352	0.0315268	0.0609066	0.0893974	0.195051	0.0474984	0.0825751	0.100923	0.0464967	0.137934	3.31e-08	0.365746	0.12415
TCGA.05.5428.01A.01R.1628.07	0.00280608	0.0203791	0.00459019	0.0890617	0.0424432	0.0118857	1.13e-14	0.00410921	0.0311667	1.13e-14	0.0340384	0.0500019	1.24e-14	0.14984	0.0194964	0.0503024	0.0432751	1.17e-14	0.0665354	0.0473287	0.079765	0.0537628	0.0781208	0.0523526	0.169293	0.0499837	0.0605595	0.112617	0.0136565	3.95e-11	0.0681753	0.100914	0.130196	0.127447	0.0376627	0.0055631	0.0470696	0.110559	0.0208042	0.0518748	0.0409557	8.61e-15	0.00617991	0.0588862	1.17e-14	0.123359	0.148383	0.123592	0.0295846
TCGA.05.5429.01A.01R.1628.07	0.00960325	0.0566437	0.0445261	0.0511453	1e-14	8.44e-15	0.00110869	0.14772	0.0661851	7.11e-11	0.00133085	0.044949	1.1e-14	1.1e-14	1.1e-14	0.00641903	1.27e-14	1.27e-14	0.0257289	1.76e-10	0.0197364	0.0900389	0.0545787	0.0647007	0.192028	0.0484298	0.00710193	0.286111	0.0655705	8.36e-15	0.0309101	0.0173619	0.597834	8.36e-15	0.0816745	0.0320636	0.0675287	0.0676203	0.0486359	0.00162231	0.00057754	0.0662577	0.0730696	0.0578387	0.0729593	0.00878228	0.0815964	0.0375257	0.00092462
TCGA.05.5715.01A.01R.1628.07	0.0264126	0.0830816	0.107261	0.0516543	0.0365364	8.9e-11	0.00629405	0.0582538	0.0662808	0.0730124	0.030593	0.00877662	0.0337524	0.194287	0.00928332	0.000417004	0.117858	0.00119424	0.0584724	0.0433281	0.0280398	0.0440573	0.0519012	0.0279872	0.352158	0.0963311	0.0458643	0.240502	0.0322529	0.00556818	0.0696071	0.0830609	0.55508	0.0257306	0.0476853	0.0429224	0.122683	0.0534397	0.0870352	0.0609223	0.045207	0.00531443	0.0430034	0.116266	0.0638482	0.0858396	0.286022	0.0254852	0.0119349
TCGA.35.3615.01A.01R.0946.07	0.0615347	0.0480487	0.0910528	0.147139	0.0634977	9.38e-06	0.0409174	0.055151	0.0400577	0.00461045	0.0602081	3.18e-12	0.0734098	0.118812	0.0245882	0.00120478	0.00828106	1.66e-14	0.0578099	0.0795822	0.127071	0.055464	0.0112039	0.108401	0.103232	0.117455	0.133659	0.151928	0.0143129	0.131517	9.69e-15	9.69e-15	0.333679	0.0586399	0.0469447	0.0372201	0.0110339	0.137947	0.0766761	0.0455587	0.00823082	1.16e-14	0.0925815	0.235063	0.0632515	0.0925858	0.115868	0.0880951	0.0125761
TCGA.35.4122.01A.01R.1107.07	0.124173	0.000718027	0.0878906	0.0186019	0.332528	0.232246	0.0724774	0.0599953	0.0333027	0.0251987	0.0493159	0.0254141	0.0930923	0.22442	0.210905	0.117512	0.164647	0.13915	0.0465625	0.0421708	0.0487844	0.11456	0.0492722	0.0203575	0.331593	0.161636	0.02591	0.306609	0.026149	0.0243454	0.199088	0.367792	0.194675	9.67e-15	0.129989	0.0117202	0.0496275	0.0575645	0.0158207	0.0891799	0.119574	0.0718294	0.0836227	0.0759572	9.56e-15	0.201795	0.0571036	0.277108	0.0725954
TCGA.35.4123.01A.01R.1107.07	0.19041	0.077148	0.0237878	0.0318225	0.430608	0.224828	0.0914322	0.0176278	8.78e-15	0.0325377	0.0451339	8.78e-15	0.194697	0.136285	0.229365	0.127198	0.0937879	0.174112	0.0456286	0.0273383	0.0691674	0.134082	0.0879082	0.0113418	0.380654	0.148094	0.0660158	0.132983	0.00232901	8.69e-15	0.301585	0.34797	0.0147833	0.0342102	0.0747482	9.26e-15	0.124449	0.0942652	0.0202424	0.0839264	0.142442	0.0640322	0.0134221	1.2e-14	1.2e-14	0.27705	0.176686	0.208188	0.0856532
TCGA.35.5375.01A.01R.1628.07	0.115064	0.115607	1.09e-14	0.0577098	0.110598	0.0621375	0.0715392	0.0959926	1.07e-14	0.0576322	0.114119	0.0158722	0.075917	0.0742498	0.159682	0.0526478	1.18e-14	0.0993018	1.18e-14	0.0234146	0.0124784	0.0824868	0.0332098	0.0318549	0.189958	0.0445058	0.251101	0.0364671	0.116832	8.63e-15	0.0125828	0.0962187	0.03922	0.405831	0.015949	0.0111069	0.0252769	0.0812258	0.0234519	0.211925	0.0332979	0.0304894	0.0628979	0.0233226	0.147264	0.0584357	0.0723615	0.075352	0.0293868
TCGA.38.4625.11A.01R.1758.07	0.0195003	0.00438172	0.638771	0.0260354	0.106764	0.0183569	0.00013101	0.0352181	0.379578	0.043937	7.06e-15	7.06e-15	0.0016576	0.276733	0.0223321	0.00788009	0.285782	0.00915838	0.0372383	0.337943	0.00418996	9.06e-11	0.000731307	0.400116	8.03e-15	0.329176	0.0295371	0.238955	1.31e-05	0.746808	9.18e-15	0.060469	0.168208	9.18e-15	0.14837	0.371945	8.87e-15	0.0193767	0.0132399	0.0189599	0.0929827	0.0041052	0.265487	0.276784	5.32e-15	0.136089	5.32e-15	0.158401	0.0652811
TCGA.38.4625.01A.01R.1206.07	0.209413	0.111241	0.0899979	0.0799867	0.0777695	0.0870338	0.0193986	0.0210729	0.0124349	0.00553346	0.0703939	0.0219891	0.0235968	0.113615	0.0873786	0.0195821	0.0774928	0.150641	1.32e-14	0.0388824	0.00453583	0.144848	0.0158998	0.0867338	0.289262	0.118199	0.0694687	0.101967	0.0184581	0.00153554	0.135513	0.372682	0.0452373	0.0628188	0.127118	0.0117678	0.0257484	0.0432038	0.0128539	0.0830561	0.0529629	0.186427	0.0700409	0.147066	0.0190151	0.111294	0.0775028	0.308543	7.66e-15
TCGA.38.4626.11A.01R.1758.07	1.75e-14	0.00770948	0.651716	0.0112521	0.0905258	0.0209686	0.0278687	0.0360176	0.450341	0.0198497	1.06e-14	0.0341462	1.09e-14	0.360668	0.0256367	0.0208751	0.348931	0.0108943	0.0429998	0.246813	0.0172077	0.00388731	2.58e-10	0.377051	7.68e-15	0.411137	0.0301357	0.161131	0.0206034	0.587717	9.51e-15	0.12144	0.221079	9.51e-15	0.130479	0.251089	9.34e-15	0.0339038	0.0180442	0.0300198	0.157052	6.1e-10	0.179652	0.32964	5.15e-15	0.086108	5.15e-15	0.312655	0.0792828
TCGA.38.4626.01A.01R.1206.07	1.17e-14	0.00735289	0.687203	0.0410524	0.0322329	0.0172362	0.00789266	0.07773	0.325142	0.0199898	1.21e-14	0.0290242	1.23e-14	0.351832	0.0046494	0.0369363	0.287291	1.05e-14	0.0207544	0.26622	0.00883277	0.0541292	0.013084	0.299435	0.112759	0.42008	0.0320872	0.135638	0.00368769	0.512927	0.127134	0.151578	0.204673	1.19e-14	0.0480359	0.326238	0.0901066	0.0390531	0.050895	0.0583298	0.216082	2.96e-11	0.239488	0.251934	7.25e-15	0.119328	0.0384084	0.312543	0.0686855
TCGA.38.4627.11A.01R.1758.07	0.00972324	0.0333036	0.686725	9.68e-06	0.0593379	0.0483169	0.0346131	0.0271566	0.412269	0.0219263	7.6e-15	7.6e-15	0.0114939	0.242068	0.0653972	0.061904	0.219916	0.0245484	0.0239209	0.373684	8.15e-15	0.0104477	0.00975635	0.432709	0.0944343	0.283206	6.44e-15	0.189651	8.59e-15	0.737359	0.0733812	0.0658917	0.0808288	7.55e-14	0.0381705	0.453586	0.013862	0.0220822	8.5e-15	0.0282488	0.119767	8.5e-15	0.347714	0.230247	5.84e-15	0.142616	0.0271025	0.169208	0.0824634
TCGA.38.4627.01A.01R.1206.07	0.0293303	0.0551298	0.518335	1.28e-14	0.153675	9.71e-15	0.0502274	0.0153405	0.233439	0.071616	0.000260854	0.0352261	0.0733649	0.308254	0.0210665	0.0468184	0.13553	0.0116106	0.0706706	0.163653	0.0242242	0.0541278	0.219186	0.330456	0.374094	0.13841	0.0245504	0.13249	0.0354108	0.215918	0.51575	0.0374222	0.173666	0.0192497	0.0793337	0.258653	0.298024	0.0379658	7.74e-15	0.0910956	0.0466751	0.0401109	0.351153	0.0640102	8.56e-15	0.104587	0.32109	0.0553812	0.0781856
TCGA.38.4628.01A.01R.1206.07	9.61e-15	0.00770068	0.056462	0.04955	0.012514	0.023482	1.05e-14	0.0610023	9.93e-12	0.0142182	1.05e-14	1.05e-14	1.07e-14	0.0894714	1.07e-14	1.04e-14	0.0980334	1.04e-14	0.03762	0.0453181	0.0758593	0.0511715	0.0775978	0.0915932	0.281567	0.0269651	0.116624	0.178353	2.56e-07	0.0427894	0.120285	0.00725984	0.216514	0.207845	0.113807	0.0413445	0.109072	0.0556128	0.0559877	0.0859493	0.00663437	9.18e-15	0.0567844	0.14648	0.0785734	0.0484392	0.251639	0.110132	7.01e-15
TCGA.38.4629.01A.02R.1206.07	0.064364	0.0231615	0.0878527	0.0653069	0.274838	0.17471	0.0289419	0.031356	0.00598814	1.2e-14	0.178575	0.0349901	0.0849894	0.279447	0.253992	0.0191946	0.159651	0.231903	0.0642606	0.0134808	1.09e-14	0.138874	0.118042	0.0108344	0.573556	0.102826	0.0261594	0.123551	0.0452353	1.02e-14	0.520318	0.27791	0.0355132	1.02e-14	0.043837	0.00876308	0.183861	0.0402898	0.00455381	0.0691466	0.107118	0.205869	0.0340982	0.0231302	0.0172741	0.0563508	0.226587	0.326527	0.0254434
TCGA.38.4630.01A.01R.1206.07	0.00917766	0.268695	1.07e-14	0.217081	0.00962958	3.15e-11	0.00250673	0.121657	1.14e-14	0.132719	0.123853	0.0607667	0.05907	1.56e-14	0.0428023	0.00313045	1.24e-14	1.24e-14	0.116805	1.24e-14	0.0485906	0.0213868	0.0511472	0.0244544	0.0302872	8.72e-15	0.480561	0.225364	0.00859929	7.48e-15	0.0109503	0.0831385	0.00661339	0.481368	0.16383	0.00531303	0.0490976	0.0620181	0.132982	0.253999	8.21e-15	0.112491	0.037882	0.0330229	0.323166	1.07e-14	0.0580499	0.0118958	0.00264337
TCGA.38.4631.01A.01R.1755.07	0.0256998	0.227904	0.0185455	0.0532695	9.86e-15	0.00646195	0.0120276	0.0912065	1.04e-14	0.0228326	0.044889	0.0846008	1.28e-14	0.0235578	0.0360099	0.0287785	1.36e-08	0.00815686	0.0246517	0.0121896	1.36e-14	0.0979034	0.0188378	0.0197035	0.0635693	0.0370516	0.244871	0.224655	0.0281324	8.45e-15	0.0372508	0.108607	0.178137	0.172979	0.0474646	0.00578464	0.013299	0.0490555	0.0529193	0.213231	8.48e-15	0.123939	0.0127186	0.0640915	0.111945	1.01e-14	1.35e-11	0.127664	0.00407379
TCGA.38.4632.11A.01R.1755.07	0.0670848	0.0262207	0.385135	0.00841829	0.27664	0.0957103	0.0843788	0.0289553	0.25918	0.0143301	8.3e-15	0.0115896	0.11178	0.317077	0.0954273	0.169793	0.231911	0.0390263	0.0158193	0.244612	0.00453388	0.000462016	0.00114066	0.300209	0.0507938	0.440953	0.00140208	0.129045	8.96e-15	0.579963	8.96e-15	0.256576	0.127033	8.96e-15	0.0501145	0.193714	9.14e-15	0.0509814	0.00842417	0.025399	0.191676	0.00510159	0.208629	0.33486	6.41e-15	0.206409	0.00585704	0.221826	0.10983
TCGA.38.4632.01A.01R.1755.07	0.0878116	0.0466859	0.0330734	0.0481164	0.210124	0.13098	0.0941505	0.0164415	0.00102999	1.25e-14	0.033649	0.0437815	0.131354	0.172043	0.0766602	0.0800762	0.0977907	0.0557317	0.0828103	0.0373282	0.113456	0.113808	0.0568388	0.00598716	0.219561	0.16026	0.0672671	0.194715	0.00794205	1.01e-14	0.247215	0.210554	0.182985	2.81e-10	0.0742576	0.00553169	0.0404343	0.0394396	0.0393652	0.0830695	0.0911835	0.0909543	0.00561639	0.108975	0.0292678	0.174854	0.0319302	0.292754	0.0753208
TCGA.38.6178.01A.11R.1755.07	0.116745	0.084059	0.120365	0.0505569	0.0702826	1.53e-14	0.0445871	0.100339	0.00506502	0.0883711	0.11267	0.0462594	0.0771319	0.0606438	0.019567	0.00560983	1.39e-14	0.0103078	0.121465	0.0855092	0.00309787	0.0625875	0.0984414	0.118781	0.48956	0.0367823	0.114464	0.173644	0.00168944	0.0843791	0.266567	0.0809393	0.308993	0.094527	0.058712	0.122427	0.174376	0.100774	0.194537	0.0836995	0.0104004	0.00882719	0.130339	0.0634845	0.155758	0.00970424	0.405007	1.27e-14	0.0293531
TCGA.38.7271.01A.11R.2039.07	0.461934	0.112784	0.149213	7.1e-15	0.252876	0.0998063	0.308258	0.0145538	0.150896	0.0740251	0.00115347	8.21e-15	0.429876	0.107862	0.0741964	0.403769	0.0744643	0.0122056	0.0496564	0.146303	0.0624095	0.0205424	0.0311381	0.270158	0.174659	0.420014	0.0218726	0.113296	0.0177697	0.503407	0.11001	0.120447	0.240561	0.00490331	0.0671782	0.254521	0.0470355	0.0403454	1.04e-14	0.0658167	0.335854	1.04e-14	0.297274	0.111637	0.0037695	0.294306	0.0759708	0.159109	0.374165
TCGA.38.A44F.01A.11R.A24H.07	0.313424	0.0925986	0.203765	0.0459086	0.170056	0.0838612	0.186583	0.126188	0.0785448	0.0964319	9.03e-15	0.0486515	0.33368	0.142497	0.132897	0.195912	0.102978	0.00978005	0.0633867	0.11096	0.089705	0.0374051	0.00663065	0.239403	7.92e-15	0.395448	0.0895024	0.275646	0.0905142	0.175943	0.0865467	0.0894004	0.512828	1.07e-14	0.0869907	0.268313	0.0204607	0.00120671	0.253333	0.01398	0.185702	0.0562983	0.210365	0.285452	7.29e-15	0.205467	0.0170291	0.08892	0.187052
TCGA.44.2655.11A.01R.1758.07	1.04e-14	0.0471629	0.701035	1.04e-14	1.04e-14	1.08e-14	0.0140581	0.0267382	0.613957	0.0493256	0.00303531	0.0146616	1.51e-14	0.200811	0.00565782	0.0301563	0.147944	8.95e-15	0.00999554	0.428789	0.0131689	0.00965528	0.013173	0.52076	0.00883516	0.282827	0.0554785	0.132099	8.99e-15	0.85812	0.0073111	0.00399483	0.119698	2.23e-14	0.067868	0.585778	0.0146347	0.0266745	0.0397726	0.0508091	0.0480957	9.94e-15	0.383885	0.3189	5.77e-15	0.109541	0.00727163	0.134609	0.021194
TCGA.44.2655.01A.01R.0946.07	0.302881	0.0738696	0.169957	0.0286941	0.211885	1.49e-14	0.192003	0.034539	0.108708	1.49e-14	1.49e-14	0.0837976	0.264941	0.0176387	1.87e-14	0.0251476	0.019036	1.12e-14	0.0682685	0.141841	0.15442	0.0187776	0.0076793	0.232688	0.0725098	0.28128	0.0589075	0.213647	0.0133548	0.223064	9.42e-06	0.0191982	0.501175	1.18e-14	0.090246	0.132408	1.24e-14	0.101704	0.0904922	0.0300389	0.0204474	0.032141	0.228795	0.367363	0.0584607	0.12663	0.0249744	0.0572932	0.0899894
TCGA.44.2656.01A.02R.0946.07	0.270975	0.0851086	0.163915	0.0187438	0.395261	0.216941	0.16043	0.0452172	0.0208474	0.026205	0.0559741	1e-14	0.233379	0.180659	0.197623	0.161895	0.130843	0.102393	0.0868985	0.057456	0.0463206	0.0571409	0.0337118	0.0559865	0.180668	0.473527	0.0231338	0.160937	0.00198195	0.0955927	0.109772	0.404691	0.270853	0.00850814	0.126197	0.0403004	0.0586461	0.124993	0.0487088	0.0211709	0.256258	1.26e-14	0.0927016	0.151264	0.00160372	0.290245	0.0983211	0.203911	0.192403
TCGA.44.2657.11A.01R.1758.07	0.450223	0.099255	0.126644	1.43e-10	0.221597	0.0962611	0.302104	0.0495895	0.196772	0.0650731	8.51e-15	0.00921725	0.471232	0.153332	0.0774232	0.294067	0.151177	0.00196309	0.0205851	0.196776	0.0349876	0.000143101	0.00364211	0.306007	2.51e-14	0.53817	0.0396138	0.115858	0.0025292	0.669803	1.06e-14	0.0950808	0.202868	1.06e-14	0.0808671	0.295307	1.04e-14	0.00523142	0.0381965	0.0385081	0.283535	1.04e-14	0.23801	0.309121	6.4e-15	0.247801	6.4e-15	0.156025	0.243165
TCGA.44.2657.01A.01R.1107.07	0.488452	0.125697	0.102233	7.83e-15	0.247509	0.123981	0.229251	0.0787775	0.0633148	0.0831907	0.00112541	7.86e-15	0.371177	0.108248	0.118904	0.380247	0.0592142	0.0246022	0.0551383	0.0533205	0.0182476	0.0634832	0.0227844	0.252469	0.0419053	0.386199	0.153514	0.165913	0.015925	0.349812	0.0215829	0.146617	0.319454	0.0360952	0.0757177	0.218126	0.024544	0.0642507	0.139345	0.0702344	0.280507	1.21e-14	0.214995	0.171541	0.00131933	0.336093	0.0644315	0.0228959	0.288395
TCGA.44.2659.01A.01R.0946.07	0.244254	0.0376266	0.128369	0.0620579	0.397779	0.0518367	0.241774	0.0393289	0.0739084	0.0760086	0.048398	0.00810479	0.375867	0.0632849	0.0730222	0.1226	0.00760855	8.68e-15	0.0995179	0.0678259	0.0184469	0.0271664	0.0392579	0.214174	0.248621	0.15627	0.173052	0.198477	1.06e-14	0.340415	0.0331157	0.0780272	0.169262	0.263028	0.0812925	0.189053	0.104206	0.125622	0.073799	0.0790309	0.133438	1.22e-14	0.157141	0.122133	0.0975845	0.171679	0.290237	1.07e-14	0.197311
TCGA.44.2661.11A.01R.1758.07	0.0113849	0.0592073	0.651789	9.41e-15	0.13359	0.0545372	0.106748	0.0541041	0.375851	0.0417104	7.05e-05	0.00336379	0.114723	0.231627	0.0371245	0.0981611	0.20692	9.31e-15	0.0194389	0.312897	0.0271923	0.0522275	0.0280741	0.441817	0.0645166	0.324444	0.0219484	0.147274	9.56e-15	0.797659	0.0788774	0.00342834	0.118568	9.56e-15	0.097273	0.487043	0.0776367	0.0156216	0.0155159	0.0473415	0.129683	9.86e-15	0.340876	0.269049	6.23e-15	0.179642	0.0692971	0.104101	0.115661
TCGA.44.2661.01A.01R.1107.07	0.301924	0.0848963	0.144172	0.0904908	0.258717	0.163788	0.219759	0.0535884	0.0846026	0.089445	8.14e-15	8.14e-15	0.291074	0.20638	0.11751	0.259822	0.174529	0.0217833	0.0462497	0.066167	0.100198	0.0157495	0.0317335	0.200493	0.0997484	0.424706	0.096482	0.160207	0.00410962	0.280493	0.0282242	0.205472	0.382427	1.11e-14	0.0623394	0.138953	0.0710061	0.101704	0.13804	0.0418596	0.237855	1.04e-14	0.149753	0.233157	0.00121295	0.310585	0.0833583	0.129793	0.208274
TCGA.44.2662.11A.01R.1758.07	0.0201886	0.0349544	0.642461	8.75e-15	0.0479695	0.0273008	0.0723908	0.0401071	0.441807	0.0243285	9.13e-15	9.13e-15	5.38e-11	0.269604	0.0671296	0.0480819	0.217199	0.024674	0.0240232	0.377414	8.1e-15	0.00684407	0.0236349	0.441322	0.0302911	0.382797	0.0155685	0.130021	7.93e-15	0.825779	0.0531896	0.0330098	0.088022	7.93e-15	0.0573097	0.491732	0.0247403	9.27e-15	0.0259737	0.0239254	0.130997	0.00455734	0.31381	0.20736	5.26e-15	0.100427	0.0137114	0.306886	0.0810157
TCGA.44.2662.01A.01R.0946.07	0.034349	0.0568433	0.00439314	0.0558358	0.221513	0.0250554	0.0226706	0.0221649	1.29e-14	0.0269854	0.110885	0.0329737	0.0132109	0.35933	0.0279481	0.0358749	0.249127	0.0915169	0.0441953	4.71e-12	0.00031001	0.0852024	0.0280678	7.05e-10	0.482316	0.0953026	0.00338751	0.164013	0.013657	9.5e-15	0.315852	0.347114	0.178421	0.000458155	0.0530827	4.83e-12	0.125394	0.0889272	0.0405682	0.0794596	0.133829	0.148411	1.13e-14	1.13e-14	0.00971352	0.0542989	0.215534	0.311843	0.0997224
TCGA.44.2665.11A.01R.1758.07	0.0274606	0.080114	0.669089	1.09e-14	0.0498752	1.02e-14	0.0303894	0.0272494	0.455863	0.0294904	1.02e-14	0.00764703	0.00604379	0.290359	0.00125112	0.0263217	0.238506	9.47e-15	0.00329121	0.366683	0.00392919	9.47e-15	0.0138968	0.381157	0.0807309	0.38796	0.0296807	0.120472	9.23e-15	0.828194	0.0443204	0.00390102	0.120529	9.23e-15	0.0449029	0.491712	0.0606715	0.000509407	0.0385236	0.034745	0.11708	0.00272076	0.292559	0.294558	6.25e-15	0.157211	0.0191882	0.16963	0.0566154
TCGA.44.2665.01A.01R.0946.07	0.000385729	0.113945	0.210731	0.105097	0.140708	0.00643934	0.0487482	0.0124312	0.0296094	0.0633429	0.00252704	0.15715	0.0685632	0.184422	0.0256932	0.0172891	0.0663779	0.0329319	0.0792423	0.00921598	0.150944	0.10383	0.273081	0.0746658	0.584708	0.0942124	0.0799606	0.16346	0.0315854	0.0792912	0.537649	0.12972	0.134427	0.000716506	0.0524412	0.0914377	0.358496	0.0969338	0.0616533	0.091202	0.0712962	0.0653031	0.0858307	0.0224788	0.0453281	0.0870749	0.62591	0.0553699	0.0829923
TCGA.44.2666.01A.01R.0946.07	0.0434267	0.0316274	0.198137	0.136113	1.46e-14	1.09e-14	0.00155604	0.040357	0.120461	0.0820931	0.0490744	0.0212205	1.76e-14	0.00421871	1.76e-14	1.15e-14	1.15e-14	0.000325209	0.0695833	0.137221	0.0688955	0.0804533	0.0169083	0.222981	0.0232856	0.0970719	0.344219	0.152839	0.0105179	0.227085	0.0352717	0.0793362	0.465862	2.53e-14	0.0524201	0.112061	0.000378493	0.116333	0.124773	0.0914237	0.00186552	0.0258914	0.206553	0.265145	0.187549	0.103852	0.053356	0.0275584	0.00816763
TCGA.44.2668.11A.01R.1758.07	0.0349795	0.0177448	0.618143	1.09e-14	0.188343	0.0467096	0.0639772	0.0154035	0.378445	0.0100959	1.14e-14	0.0420132	9.66e-15	0.31812	0.0247838	0.0796739	0.340514	2.25e-05	0.0212065	0.264322	0.0196051	0.00455927	8.89e-15	0.361319	0.0630942	0.446496	8.31e-15	0.115832	9.51e-15	0.671541	0.0494468	0.125198	0.129697	9.51e-15	0.0703079	0.32631	0.00292505	0.0211691	0.0138326	0.0168501	0.195845	0.0197373	0.227432	0.189035	5.99e-15	0.148214	5.99e-15	0.32868	0.108028
TCGA.44.2668.01A.01R.0946.07	0.146254	0.110327	0.087399	0.0252336	0.359597	0.177819	0.130409	0.00158436	1.27e-14	0.0360442	0.0353483	0.044927	0.131629	0.210029	0.186188	0.13287	0.134408	0.211244	0.0282116	1.09e-14	1.09e-14	0.241985	0.109659	0.00952047	0.679889	0.114066	0.00639116	0.0814897	0.08083	1e-14	0.431277	0.385249	0.0632206	1e-14	0.0271018	0.0097028	0.249104	0.0721825	0.00299897	0.0462554	0.133371	0.26982	0.0368992	0.000534403	0.00261324	0.0807581	0.203421	0.483342	0.0878796
TCGA.44.3396.11A.01R.1758.07	0.189969	0.0775505	0.503508	9.32e-15	0.13901	0.0881542	0.116339	0.0323221	0.384419	0.0280152	0.00812406	0.0366647	0.196027	0.257066	0.0867928	0.134727	0.192206	0.0159452	0.0287529	0.28836	0.00451779	0.00737392	0.00492641	0.467735	1.89e-09	0.358989	0.0242538	0.149022	0.0102446	0.801173	0.0309282	0.0188126	0.138841	9.84e-15	0.120189	0.501535	0.0135302	0.0475746	0.0154332	0.0324358	0.148303	9.76e-15	0.34364	0.270579	5.7e-05	0.135654	5.68e-15	0.182911	0.123725
TCGA.44.3396.01A.01R.1206.07	0.25059	0.072326	0.153539	0.0828995	0.317726	0.17457	0.192678	0.0265259	0.0532304	0.019462	0.094195	0.0123487	0.330578	0.218299	0.147136	0.225515	0.136302	0.059312	0.0275079	0.0133197	0.0315621	0.1096	0.122314	1.14e-14	0.512656	0.306428	0.0697288	0.111187	0.0385033	2.24e-07	0.385608	0.311391	0.180352	0.0266989	0.0501402	0.0442392	0.28768	0.0632652	0.0480597	0.145326	0.189038	2.36e-08	0.0402606	0.0161714	0.0595076	0.222811	0.283056	0.333411	0.170001
TCGA.44.3398.11B.01R.1758.07	0.0264742	0.0477105	0.682241	0.0261684	0.0664723	0.0808706	0.0838461	0.0601468	0.488323	0.0323253	1.07e-14	0.0497024	0.0504464	0.214709	0.0914506	0.0845544	0.180308	0.0205911	0.0245328	0.296861	0.00736988	0.0212483	0.0105428	0.511195	6.95e-15	0.294583	0.0549239	0.139298	0.00558461	0.776498	0.0116958	0.0282623	0.177959	9.73e-15	0.119058	0.534911	0.00564306	0.0328326	0.039231	0.0723734	0.113985	9.35e-15	0.348174	0.292304	7.23e-05	0.119333	0.00309863	0.122477	0.102955
TCGA.44.3398.01A.01R.1107.07	0.128024	0.134327	0.248811	0.0757902	0.163883	0.0629454	0.109046	0.0356141	0.147774	0.0389252	0.0028625	0.0582841	0.154157	0.30063	0.0542007	0.0678391	0.114603	0.0348189	0.034985	0.0821238	0.0993229	0.0334694	0.139942	0.232287	0.214214	0.268774	0.0711218	0.213603	0.0853779	0.178365	0.326655	0.109865	0.245238	1.07e-14	0.0667171	0.147011	0.188737	0.154114	0.0534137	0.0540404	0.116768	0.00746124	0.163102	0.153345	7.11e-15	0.16691	0.106223	0.166986	0.110682
TCGA.44.3918.01A.01R.1107.07	0.202892	0.150996	0.0769507	0.0645038	0.31144	0.237494	0.13866	0.0522791	0.040047	0.0394487	0.0322752	0.00203648	0.233406	0.199096	0.236996	0.175263	0.0463845	0.144358	0.0777661	0.0295931	0.013843	0.0391053	0.0908143	0.0692102	0.370483	0.264635	0.0644178	0.203066	0.0238758	0.0647237	0.215666	0.327952	0.195751	0.0473408	0.0976952	0.0299663	0.197609	0.114915	0.0775788	0.109741	0.174561	0.00363397	0.0611809	0.115288	0.00142962	0.263321	0.30777	0.204246	0.115201
TCGA.44.3919.01A.02R.1107.07	0.320146	0.15113	0.127676	0.0888594	0.276383	0.153437	0.262192	0.0944523	0.023258	0.0685559	0.0654346	0.0286182	0.393529	0.209409	0.175907	0.189412	0.0625321	0.0575149	0.108961	0.0361468	0.117645	0.00924659	0.0258542	0.128254	0.263565	0.329364	0.0822579	0.193147	0.0260281	0.0447462	0.198246	0.257134	0.41068	0.00133119	0.105495	0.0882613	0.0630694	0.120308	0.14641	0.126777	0.194414	0.00176101	0.159439	0.200261	0.0165848	0.276917	0.249262	0.0150131	0.219169
TCGA.44.4112.01A.01R.1107.07	0.0311823	0.198899	0.168918	0.103097	1.43e-14	0.0410373	0.0278456	0.0363259	0.054178	0.0815596	0.0525615	0.0718017	1.87e-14	0.0958843	0.0400589	1.29e-14	0.0505813	0.0324598	0.0829272	0.09608	0.0447903	0.0813298	0.112283	0.140887	0.505311	0.045731	0.0742618	0.130546	0.015357	0.050372	0.297894	1.57e-05	0.259666	0.144849	0.0744283	0.0736503	0.187648	0.193454	0.060059	0.0605172	0.00347215	0.0454575	0.130301	0.0738807	1.19e-14	0.068336	0.397505	0.134774	0.0338266
TCGA.44.5643.01A.01R.1628.07	0.237434	0.16155	1.29e-14	0.153694	0.228255	0.0751082	0.110364	0.00764588	1.35e-14	0.123608	0.153389	0.0392005	0.290942	0.0631461	0.0555033	0.0601789	1.07e-14	0.0261236	0.0137034	1.07e-14	0.0462774	0.00211475	0.00195815	0.0289103	6.99e-12	0.013585	0.282971	0.0626288	0.342702	9.93e-15	9.93e-15	0.0829959	0.0235966	0.166606	0.0191489	9.22e-15	9.22e-15	0.08621	0.00883784	0.130859	0.0278168	0.0696354	0.038534	0.0190314	0.185597	0.0126453	1.49e-14	1.49e-14	0.0373872
TCGA.44.5644.01A.21R.2039.07	0.000943577	0.174659	0.0036232	0.137469	7.91e-15	9.52e-15	9.52e-15	0.0824552	9.52e-15	0.0154669	0.0766308	0.0371335	0.0286019	1.11e-14	1.11e-14	0.00963336	1.13e-14	1.13e-14	0.0183346	0.00277055	1.13e-14	0.0197892	0.0253817	0.00391358	0.00728812	0.0187915	0.370189	0.233823	0.00228624	7.82e-15	0.0128289	7.82e-15	0.228832	0.30598	0.0702523	8.19e-15	0.00871217	0.0394333	0.121645	0.299037	0.00121403	0.0513442	0.0116346	9.27e-15	0.310209	9.27e-15	0.00292124	0.00886841	6.14e-15
TCGA.44.5645.11A.01R.1628.07	0.074363	0.0549778	0.5034	0.0309939	0.0895554	0.0335411	0.106242	0.00651037	0.512567	0.0624225	1.09e-14	0.0177985	0.081705	0.192489	0.0170905	0.0741404	0.167202	8.9e-15	0.0339592	0.353731	8.9e-15	0.00345015	8.9e-15	0.454588	7.42e-15	0.381467	0.0508366	0.113109	0.000126094	0.799779	8.69e-15	0.0212794	0.108339	0.008939	0.0754578	0.48083	9.88e-15	0.0210306	0.0641026	0.0550639	0.101008	0.00452723	0.356936	0.397648	6.06e-15	0.136677	7.75e-11	0.0419751	0.0770527
TCGA.44.5645.01A.01R.1628.07	0.347919	0.132713	0.122788	0.0751488	0.245614	0.0612984	0.258007	0.0212627	0.107528	0.0951308	0.058536	0.0298488	0.529945	0.0736996	1.23e-14	0.223101	0.0362458	9.74e-15	0.0298886	0.0535216	0.153055	0.0257286	0.00926766	0.230604	0.0545503	0.357524	0.180657	0.104268	1.02e-14	0.400914	1.02e-14	0.0295659	0.344035	0.128157	0.0723933	0.144887	0.00693519	0.160394	0.145749	0.0228793	0.172021	0.00885363	0.17883	0.344642	0.125005	0.224342	0.0996743	0.00593506	0.339431
TCGA.44.6144.11A.01R.1755.07	0.0147599	0.0465568	0.558217	2.51e-07	0.0809203	0.0715402	0.0642685	0.0351449	0.439725	0.0127905	1.03e-14	0.0129931	0.0241159	0.260601	0.122278	0.0386991	0.216202	0.0200446	0.0299291	0.306891	0.0291991	8.9e-15	8.9e-15	0.354603	0.00527293	0.445597	0.0191415	0.122738	0.000774185	0.763661	9.13e-15	0.0747107	0.130193	9.13e-15	0.0670735	0.316452	9.94e-15	0.0252659	0.0194052	0.0112564	0.141979	0.0135382	0.273042	0.323001	6.48e-15	0.133909	0.0200819	0.196335	0.0717836
TCGA.44.6145.11A.01R.1858.07	0.0904492	0.0671642	0.588425	0.0103992	0.0832444	0.0120768	0.077423	0.0370851	0.494894	6.23e-06	1.22e-14	0.060244	0.00207941	0.264324	3.72e-11	0.0567614	0.244022	8.85e-15	0.0324042	0.329101	0.00153363	0.029096	2.83e-13	0.383883	0.0167424	0.407398	0.0360327	0.148143	9.28e-15	0.77268	0.00797532	0.0259814	0.188474	9.28e-15	0.102133	0.374469	9.97e-15	0.0388492	0.0287147	0.0371399	0.0916137	0.0216907	0.26468	0.301673	5.65e-15	0.0978871	5.65e-15	0.306303	0.0650787
TCGA.44.6145.01A.11R.1755.07	0.379988	0.0948533	0.0682553	0.056441	0.262652	0.24672	0.196379	0.0381512	0.0422041	0.0512118	0.089696	0.0383087	0.276759	0.120201	0.172936	0.25292	0.0376052	0.20238	0.0202456	0.0392748	1.38e-14	0.0357428	0.0575514	0.0680224	0.35672	0.279164	0.00525861	0.227613	0.0783129	0.11427	0.0897753	0.294793	0.389248	1.17e-14	0.0115667	0.0520117	0.176841	0.0494221	0.0648352	0.0395821	0.228628	0.0524524	0.122378	0.0904449	0.00394861	0.244073	0.223375	0.108066	0.229483
TCGA.44.6146.11A.01R.1858.07	0.000109048	0.0641453	0.625685	0.0266443	0.146675	0.0894317	0.114161	0.0535659	0.470705	0.0354292	0.0253371	0.0485178	0.0876888	0.18904	0.0646812	0.153541	0.125227	0.0132643	0.00417295	0.366759	9.84e-15	0.00440984	0.0156618	0.485415	0.0786623	0.33458	0.0235518	0.0777913	8.24e-15	0.907333	8.24e-15	0.00471259	0.0879547	8.24e-15	0.0570268	0.469226	1.47e-05	0.0787059	0.00895826	0.0398226	0.118441	0.00117278	0.355399	0.250231	6.37e-15	0.116987	0.0241543	0.23854	0.113008
TCGA.44.6146.01A.11R.1755.07	1.01e-14	0.0415882	0.0780353	0.109533	1.01e-14	1.04e-14	0.0232223	0.0832835	0.0501216	0.00795211	0.102472	1.04e-14	1.07e-14	0.0149877	1.07e-14	0.0138922	1.26e-14	1.26e-14	0.0341373	0.0689773	0.015072	0.00723007	1.26e-14	0.183664	0.0391256	0.114098	0.086942	0.175426	0.0181278	0.0519078	8.63e-15	8.63e-15	0.667129	8.63e-15	0.0118132	0.0635185	9.55e-15	0.0959198	0.0780395	0.0115423	0.00229546	0.021335	0.172256	0.130153	0.164075	1.02e-14	7.64e-05	0.0102607	0.00443141
TCGA.44.6147.11A.01R.1858.07	8.77e-15	0.104701	0.563851	0.0228485	0.00620007	0.0178977	0.0427313	0.00196997	0.457779	0.0382393	0.0202626	0.0683732	0.017797	0.186419	0.0341678	0.050725	0.231991	0.0168001	0.0227387	0.346389	0.00633351	0.0397445	0.00573655	0.452908	0.0936202	0.326086	0.0176613	0.109724	0.00667352	0.7739	0.0855137	0.0326908	0.101181	8.5e-15	0.103375	0.416747	0.000984145	0.0894663	5.31e-08	0.0267929	0.0990126	0.0371689	0.309056	0.22978	5.76e-15	0.059253	0.023043	0.335653	0.0635954
TCGA.44.6147.01A.11R.1755.07	0.337399	0.108653	0.214072	0.0590696	0.103451	0.0158913	0.174629	0.0560208	0.126077	0.081108	0.0245544	0.0132177	0.429265	0.0396263	0.0306885	0.177875	1.1e-14	1.1e-14	0.0833733	0.125563	0.0355854	0.0149414	0.0180753	0.359955	0.0222763	0.214782	0.187067	0.21592	0.0328126	0.312002	0.0766618	0.0241659	0.455159	0.0680322	0.0757261	0.305495	0.0795265	0.0447771	0.183034	0.188041	0.0601826	0.0185075	0.291326	0.24152	0.118371	0.0592001	0.0775811	0.0195132	0.197328
TCGA.44.6148.11A.01R.1858.07	0.0305658	0.109666	0.625952	0.0125702	0.0172172	0.0327833	0.0691992	0.0220176	0.560745	0.020205	0.0319373	0.0923503	0.0296576	0.211933	0.0264935	0.0653876	0.156674	0.000325741	0.0355004	0.360638	9.53e-15	9.53e-15	0.00826554	0.490188	6.73e-15	0.230861	0.132703	0.146248	0.00648459	0.777247	9.83e-15	9.83e-15	0.216268	9.83e-15	0.0705374	0.471793	0.000836764	0.0751621	0.101262	0.107356	0.0516785	8.94e-15	0.363285	0.36331	0.0632939	0.137893	5.85e-15	0.0556328	0.0868595
TCGA.44.6148.01A.11R.1755.07	0.143068	0.133008	0.401045	0.113287	0.122355	0.00509202	0.0446105	0.0760732	0.243602	0.126585	0.0509671	0.0756417	0.165633	0.0235463	6.78e-12	0.0552318	0.0489747	1.16e-14	0.0151401	0.25584	0.0674184	0.00919365	1.16e-14	0.336231	0.0212697	0.214123	0.211576	0.216801	0.00619777	0.573889	9.61e-15	9.61e-15	0.340021	0.036936	0.0623051	0.303979	0.00584777	0.07621	0.126396	0.162468	0.0490676	9.36e-15	0.253114	0.243534	0.0715852	0.127142	0.0586907	0.0327221	0.124152
TCGA.44.6774.01A.21R.1858.07	0.0137281	0.124887	0.273413	1.29e-14	0.125397	0.0581572	0.037396	0.0443398	0.132242	0.065697	0.0305601	1.27e-14	0.117397	0.193266	0.00681885	0.0756279	0.0427797	0.011293	0.108708	0.0725079	0.00162775	0.0666545	0.31963	0.172113	0.598641	0.0447828	0.0541925	0.130271	1.1e-14	0.124023	0.545157	1.1e-14	0.111664	0.18114	0.0633902	0.222045	0.372623	0.0134564	0.0232915	0.0940141	0.0468081	0.0597469	0.176924	0.00280266	0.0297923	9.49e-15	0.565799	0.0922669	0.0425871
TCGA.44.6775.01A.11R.1858.07	0.0735301	0.0158499	0.245683	0.00488492	0.421257	0.0447768	0.0539182	0.0464081	9.86e-15	0.0676981	0.017234	0.0301778	0.148033	0.330415	0.0378956	0.0561677	0.169504	0.0136188	0.0835998	9.46e-15	0.118795	0.0633822	0.125006	0.0416532	0.542343	0.148633	0.0721892	0.195182	0.020918	0.0653502	0.399121	0.146586	0.322342	0.0403594	0.0122165	0.0773438	0.378054	0.0899243	0.123766	0.0739118	0.10556	0.0198964	0.0490176	0.0728892	0.0504646	0.112975	0.518347	0.124586	0.11491
TCGA.44.6776.11A.01R.1858.07	0.0095615	0.0544248	0.550915	0.0555694	9.49e-15	1.12e-14	0.0440451	0.00827636	0.592036	0.0165414	0.0204551	0.0419844	0.0131503	0.0968523	0.0597911	0.00129634	0.0905281	0.0158567	0.0304423	0.404751	0.0125383	8.21e-15	8.21e-15	0.458083	5.38e-06	0.312238	0.082349	0.142287	9.11e-15	0.814912	9.11e-15	0.00314624	0.170122	9.11e-15	0.0771128	0.385517	9.76e-15	0.0975509	0.0460645	0.0277478	0.0325753	9.76e-15	0.321295	0.397081	0.0107052	0.0714393	0.0133508	0.154833	0.010914
TCGA.44.6776.01A.11R.1858.07	0.0220157	0.0185796	0.044835	0.102062	1.41e-14	1.36e-14	0.00146181	0.0353063	0.067543	1.36e-14	0.0170783	1.36e-14	1.35e-14	1.35e-14	1.35e-14	1.15e-14	1.15e-14	1.15e-14	0.042966	0.0863257	0.063851	0.0055063	1.15e-14	0.199066	0.00575034	0.0879865	0.128103	0.118978	0.000872615	0.214994	8.75e-15	8.75e-15	0.385953	0.0203229	0.0196249	0.060531	1.09e-14	0.0572745	0.107129	0.0258245	0.00392762	1.09e-14	0.178389	0.332046	0.159508	0.028833	1.18e-14	1.18e-14	0.00220779
TCGA.44.6777.11A.01R.1858.07	0.210173	0.0351467	0.436159	0.0146322	0.242973	0.0593886	0.121428	0.0410761	0.454849	0.0312128	1.08e-14	1.08e-14	0.129287	0.230545	0.0640818	0.12407	0.202585	0.0106285	0.0406924	0.260247	0.0250208	0.0168075	0.00733967	0.49251	0.0943104	0.32101	0.00251951	0.0896497	9.85e-15	0.800731	5.22e-06	0.0368845	0.154693	9.85e-15	0.0730926	0.501073	0.00437708	0.015055	5.4e-11	0.0483656	0.12786	9.74e-15	0.342281	0.306107	5.99e-15	0.129196	0.025415	0.1654	0.119453
TCGA.44.6777.01A.11R.1858.07	0.174584	0.0626266	0.253756	1e-14	0.374709	0.0671963	0.114772	0.031016	0.100614	0.0310321	0.00745259	1.12e-14	0.155289	0.410101	0.0483432	0.13789	0.197193	8.56e-15	0.107738	0.0552648	0.0948775	0.0357668	0.139792	0.181142	0.476604	0.184326	0.0107279	0.1472	0.00442239	0.245139	0.425734	0.14627	0.118764	0.0596703	0.0559034	0.186625	0.265869	0.0491934	0.0063018	0.0648482	0.180662	0.032981	0.176182	0.0619817	8.48e-15	0.212565	0.358376	0.135987	0.133469
TCGA.44.6778.11A.01R.1858.07	0.0327875	0.0571601	0.57521	0.0511334	0.0943388	0.0664579	0.142212	0.0259728	0.516992	0.0300989	0.0271931	0.0722697	0.128329	0.194528	0.139154	0.113574	0.185318	0.0456272	0.0236861	0.336367	0.00550762	0.0199135	0.0260822	0.435008	7.11e-15	0.397538	0.0659702	0.101485	8.74e-15	0.852043	8.24e-14	0.0636012	0.0843558	8.74e-15	0.0322089	0.41091	0.000108168	0.0866184	0.0112084	0.0762086	0.176876	0.0453271	0.330369	0.226528	0.00218496	0.137714	5.81e-15	0.298038	0.126665
TCGA.44.6778.01A.11R.1858.07	0.218569	0.303534	0.124198	0.00528738	0.195788	0.163952	0.145874	0.0323927	0.165207	0.0395279	0.0683923	0.0170507	0.274079	0.171168	0.145124	0.272957	0.132619	0.0633212	0.0357832	0.130316	9.46e-15	0.0572185	0.0310292	0.243727	1.99e-09	0.324125	0.262799	0.169348	1.07e-14	0.438658	1.07e-14	0.222067	0.0664447	0.265555	0.0836255	0.122744	4.08e-05	0.100121	8.76e-15	0.347981	0.240198	8.76e-15	0.227417	0.145567	0.064252	0.207957	0.000551653	0.212998	0.185023
TCGA.44.6779.01A.11R.1858.07	0.0114221	0.0136592	0.0980408	1.23e-14	0.309037	0.211798	0.0793274	0.00456799	1.09e-14	0.0112043	0.0326622	0.00112289	0.122066	0.186759	0.195857	0.0598771	0.0318578	0.251445	0.0240482	1.09e-14	1.09e-14	0.111574	0.0727227	0.0124823	0.452211	0.0533159	8.46e-05	0.0392423	0.0500587	7.91e-15	0.230342	0.474999	0.126749	7.91e-15	0.0162702	0.00248029	0.100141	0.042793	1.03e-14	0.00409022	0.139641	0.147435	0.0391705	1.11e-14	0.0272854	0.106789	0.223924	0.11183	0.0605003
TCGA.44.7659.01A.11R.2066.07	0.219586	0.092718	0.24647	0.172388	0.130454	1.53e-14	0.0572943	0.041567	0.00655442	0.0827298	0.0536287	0.150868	0.156025	2.26e-14	2.26e-14	0.0135558	0.0147821	1.02e-14	0.1091	0.0650423	0.113634	0.0432468	0.0113741	0.0503096	1.08e-14	0.228918	0.254175	0.193014	0.0146105	0.219908	1.07e-14	0.0613565	0.360305	1.07e-14	0.10442	0.039831	0.00137963	0.126355	0.228489	0.056473	0.010509	1.07e-14	0.0818593	0.3358	0.181911	0.0766309	0.0139115	0.0257551	0.027868
TCGA.44.7660.01A.11R.2066.07	0.0599523	0.308005	0.00450039	0.238655	1.09e-14	0.0215697	1e-14	0.0390142	1e-14	0.129429	0.100131	0.0466156	0.028095	0.044575	0.0458651	1.19e-14	1.19e-14	0.0144117	0.0663442	1.19e-14	1.19e-14	0.0513593	0.0173417	0.0322835	0.0151886	0.0010998	0.4637	0.278157	0.142723	1.08e-14	1.08e-14	0.021658	0.134363	0.387686	0.0574273	0.00030394	0.0370058	0.0668596	0.261081	0.221382	0.00760445	0.0808797	0.0192298	0.0142587	0.249426	2.77e-09	0.0284592	0.0591513	5.73e-10
TCGA.44.7661.01A.11R.2066.07	0.157678	0.121099	0.285748	0.0769803	0.270216	0.0930685	0.212083	1.23e-14	0.0752387	1.23e-14	0.0724429	1.23e-14	0.225992	0.211291	0.115138	0.127982	0.156038	0.0474468	0.050783	0.0852091	0.0526114	0.156756	0.0537968	0.191428	0.418832	0.283435	0.0307004	0.0756045	0.0796395	0.0421989	0.528227	0.251144	0.0971708	1.18e-14	0.0599706	0.144825	0.157956	0.0829711	7.6e-08	0.151455	0.154124	0.171418	0.228892	0.110322	0.0159396	0.232165	0.13395	0.200933	0.147489
TCGA.44.7662.01A.11R.2066.07	0.0415803	0.179006	0.0649885	0.00986126	0.168384	0.0906119	0.0358625	0.0100949	0.0439323	0.065401	0.0450511	1.46e-14	0.00885245	0.0891733	0.157226	0.0168861	0.0605325	0.111829	0.0752396	0.0129039	1.24e-14	0.135269	0.190224	0.00294135	0.726626	0.0767459	0.0380073	0.0880384	0.0213092	1.06e-14	0.557903	0.152047	0.098533	0.0343577	0.0857189	0.055232	0.346947	0.000571847	0.0806065	0.0328242	0.0506732	0.238381	0.0601935	1.09e-14	0.0133064	0.0423823	0.398776	0.123485	1.02e-06
TCGA.44.7667.01A.31R.2066.07	9.66e-15	0.0911404	0.013874	0.0569786	9.66e-15	1.11e-14	1.11e-14	0.0325609	0.0160237	0.0339243	0.106827	0.0218558	1.2e-14	1.2e-14	0.0387589	0.0087958	0.00482329	0.00486416	0.0154855	0.0183173	0.00120098	0.0302916	0.00625115	0.0196088	0.0746391	0.00191016	0.332908	0.124324	0.00010941	7.26e-15	0.00128774	8.65e-14	0.0102529	0.389669	0.0524686	0.00278788	0.0224389	0.0469323	0.0108722	0.389336	8.14e-15	0.0569957	0.0194529	0.0092826	0.213721	1.1e-14	0.097739	0.0442216	7.01e-15
TCGA.44.7669.01A.21R.2066.07	0.143011	0.40266	0.151064	0.151554	0.151711	0.0648243	0.0698828	0.041031	0.0796746	0.0328034	0.27169	0.0932116	0.118129	0.190157	0.0639299	0.10111	0.0547771	0.0829428	0.0569443	0.157057	1.66e-14	1.66e-14	0.0229357	0.0954828	0.116301	0.12877	0.44051	0.158324	1.09e-14	0.0564511	1.09e-14	0.113176	0.0903276	0.550462	0.0954548	0.0215585	0.00596703	0.170861	0.0233513	0.378211	0.0674647	0.00995435	0.125235	0.121906	0.191226	0.0702786	0.0843148	0.0959998	0.0803201
TCGA.44.7670.01A.11R.2066.07	0.0680476	0.154225	0.0615083	0.225326	3.18e-07	9.26e-15	0.00271231	0.131373	9.26e-15	0.0770574	0.252318	0.0408464	0.0147937	1.2e-14	1.2e-14	0.00775232	1.39e-14	1.39e-14	0.0716569	0.0404456	0.00052404	0.122358	0.00240142	0.055821	0.0161561	0.0363871	0.411367	0.321321	0.0729181	9.38e-09	0.0917112	0.0136853	0.306504	0.269323	0.0862651	0.00745571	8.54e-15	0.0412611	0.0607763	0.436305	8.54e-15	0.140561	0.0754203	0.169029	0.38958	1.19e-14	1.19e-14	0.0693328	8.14e-15
TCGA.44.7671.01A.11R.2066.07	1.22e-14	0.0244425	0.182606	0.0392667	1.22e-14	1.29e-14	1.29e-14	0.00229289	0.0691502	0.0217247	0.0209578	0.0465841	1.14e-14	1.14e-14	1.14e-14	0.00228115	1.31e-14	1.31e-14	0.0770723	0.0919212	0.00912034	0.0168534	0.0353925	0.196856	0.288392	0.1028	0.110317	0.175212	0.0331441	0.208981	0.0522911	1.08e-14	0.421371	0.090085	0.0863288	0.124212	0.0942312	0.0543774	0.12747	0.0650042	0.000345315	0.0302905	0.22235	0.206041	0.0790893	9.78e-15	0.113073	0.0431012	9e-15
TCGA.44.7672.01A.11R.2066.07	0.389451	0.0963278	0.0400912	9.15e-15	0.314152	0.161117	0.225724	0.0549506	7.94e-10	0.0205533	1.1e-14	1.1e-14	0.33807	0.190103	0.171071	0.309056	0.15194	0.0456216	0.0424517	0.00623687	0.0597354	0.0116942	0.083818	0.0488224	0.385436	0.367858	0.0556331	0.142251	0.00557939	0.0101188	0.371207	0.216703	0.319255	0.0073067	0.0579717	0.116884	0.256756	0.00855901	0.0648433	0.0580407	0.23024	1.17e-14	0.0840889	0.143894	0.000412702	0.292463	0.259438	0.0481178	0.18146
TCGA.44.8117.01A.11R.2241.07	0.015124	0.271577	0.094158	0.135066	1.68e-14	0.0131123	0.00360492	0.0364644	0.00569593	0.0103968	0.128384	0.0376197	0.0332559	0.070764	0.081501	0.00254985	1.56e-14	0.0123521	0.163405	0.0787316	1.56e-14	0.125906	0.03597	0.0223517	0.378457	1.31e-14	0.187123	0.157991	9.11e-15	0.0126741	0.226963	9.11e-15	0.126681	0.231681	0.0937471	0.0254514	0.11926	0.125165	0.0676802	0.104129	0.000276915	6.46e-11	0.0478778	0.1049	0.21994	1.77e-14	0.202818	0.031982	1.14e-14
TCGA.44.8119.01A.11R.2241.07	0.0574341	0.200872	0.0797648	0.0928317	0.0820142	0.0830479	0.0142384	0.206568	0.0253612	0.109989	0.107101	0.0405091	0.0114429	0.133555	0.20609	0.0483855	0.0405891	0.0906575	0.0579288	0.0267773	1.18e-14	0.101984	0.141373	0.103812	0.421747	0.0308309	0.185633	0.247662	0.00346409	0.0663051	0.284197	0.00378174	0.164006	0.371441	0.105933	0.0619369	0.235861	0.0857707	0.0138069	0.288852	0.0171591	0.104715	0.0608721	0.00551252	0.148319	0.0139748	0.26931	0.163529	0.0091304
TCGA.44.8120.01A.11R.2241.07	0.155893	0.0367383	0.301687	0.0294542	0.183988	1.62e-14	0.114829	0.0181186	0.107665	0.0338823	0.0588187	0.023167	0.0927136	0.0274888	2.14e-14	0.0381571	0.00561058	1.43e-14	0.0883815	0.192357	0.117919	0.0574778	0.0689815	0.241327	0.371307	0.163391	0.0646929	0.127838	1.06e-14	0.176574	0.262183	1.06e-14	0.124424	0.21437	0.112956	0.21463	0.151476	0.0374395	0.136613	0.0427663	0.0227638	0.00208721	0.279016	0.163233	0.000719455	0.10401	0.25891	0.0317665	0.0385232
TCGA.44.A479.01A.31R.A24H.07	0.349489	0.122993	9.38e-05	0.0847781	0.353273	0.172236	0.180791	0.111987	0.0135238	0.0441923	0.0593631	0.0689927	0.278594	0.147295	0.154326	0.266394	0.00137865	0.145025	0.0324577	0.0140554	1.71e-13	0.0515497	0.0587686	8e-15	0.255158	0.14316	0.243147	0.358535	0.00677511	0.022766	0.0358107	0.257781	0.296128	0.332409	0.113734	0.0194315	0.142412	0.0955476	0.0918155	0.244571	0.193385	0.00139246	0.0316648	0.0319222	0.214983	0.166824	0.174863	0.0692309	0.213043
TCGA.44.A47A.01A.21R.A24H.07	0.0738121	0.167648	0.0719234	0.148782	0.286708	0.0295266	0.131575	0.0661346	1.09e-14	0.0831545	1.09e-14	0.0260654	0.265494	0.147327	1.43e-14	0.0975609	0.120648	1.65e-05	0.132003	9.4e-15	0.18296	0.0305768	9.4e-15	0.0486226	5.09e-11	0.212063	0.215064	0.272484	0.0245688	0.00692837	0.00430396	0.286569	0.341598	0.01729	0.124427	0.0312076	0.00729503	0.0442176	0.260506	0.0944783	0.136506	2.75e-05	0.0236228	0.137723	0.0873836	0.246679	0.0638068	0.0570778	0.137558
TCGA.44.A47B.01A.11R.A24H.07	0.00240753	0.206485	0.0678628	0.0646773	0.137298	0.0835816	0.0473269	1.79e-10	0.0160643	0.0885618	0.050625	0.018707	0.0282016	0.0613457	0.153077	0.0238527	0.00914422	0.0172094	0.143066	0.0496728	0.080053	0.016973	0.00196071	0.0329224	0.23188	0.0497889	0.2795	0.143312	0.00754997	0.0583781	0.0919829	0.0256323	0.264864	0.168509	0.0740029	0.0306334	0.0402936	0.190031	0.181422	0.107563	0.0414121	1.22e-14	0.0480531	0.0905671	0.152227	0.0693615	0.220651	0.0716599	0.0266705
TCGA.44.A47G.01A.21R.A24H.07	0.392525	0.0643113	0.10016	0.0212453	0.330431	0.188161	0.239405	0.0632311	0.0194786	0.0574586	0.00796799	0.0838894	0.347637	0.179756	0.147623	0.238583	0.155176	0.0482938	0.0707686	0.0515586	0.0816564	0.0518571	0.0346623	0.0792578	0.147622	0.555511	0.0537517	0.157602	0.0172915	0.106877	0.280346	0.255804	0.303613	1.25e-14	0.0838758	0.0777871	0.133405	0.0396978	0.18094	0.0380115	0.302453	0.00695256	0.129985	0.17972	0.00270326	0.379555	0.0459483	0.190032	0.246459
TCGA.44.A4SS.01A.11R.A24X.07	0.0776865	0.0771012	0.115154	0.200252	0.337378	0.205746	0.125219	0.126955	1.15e-14	0.00695349	0.0946454	0.0514633	0.302882	0.144844	0.208573	0.172479	0.0644857	0.170588	0.0211754	1.3e-14	1.3e-14	0.0488805	0.0661829	0.0259309	0.328899	0.162315	0.0717471	0.26116	0.087594	1.04e-14	0.159599	0.258591	0.340654	0.0443202	0.0727628	0.0141994	0.137396	0.0579721	0.109391	0.0605248	0.136483	0.206934	0.0395085	1.26e-14	0.048563	0.134349	0.210569	0.201071	0.117602
TCGA.44.A4SU.01A.11R.A24X.07	0.296086	0.121159	0.0697419	0.151013	0.142899	1.97e-09	0.153543	0.0684058	1.23e-14	0.101031	0.043673	0.118412	0.327595	0.00329263	0.0332983	0.0563624	1.03e-14	0.00686874	0.0966862	1.03e-14	0.125816	0.0268313	0.0385992	0.0665991	0.077338	0.122889	0.392092	0.252914	0.0101193	0.0413891	0.14707	1.09e-12	0.381788	0.126748	0.106119	0.0387652	0.0848665	0.0505596	0.429701	0.100618	0.0384673	0.0282195	0.0848024	0.191041	0.207343	0.137005	0.171668	0.00329243	0.0810409
TCGA.49.4486.01A.01R.1206.07	0.00326183	0.0270401	0.0363924	0.0344378	9.88e-15	1.63e-07	0.00316678	0.0198031	0.0113877	8.84e-15	0.00476227	8.84e-15	9.3e-15	9.3e-15	9.3e-15	1.03e-14	1.03e-14	1.03e-14	0.0155305	0.0649549	0.0249994	0.00655646	1.03e-14	0.0637496	0.00877152	0.024244	0.203967	0.160739	0.0120117	0.136747	7.52e-15	7.52e-15	0.273748	0.00470633	0.0262758	0.00209795	7.34e-15	0.050031	0.0757388	0.0282766	7.34e-15	7.34e-15	0.0448452	0.214747	0.0563144	0.00146587	9.9e-15	0.0293261	5.6e-15
TCGA.49.4487.01A.21R.1858.07	0.432131	0.131705	0.0125348	0.0189619	0.295435	0.106501	0.277615	0.0387048	0.00653656	0.085664	1.11e-14	0.0350851	0.360565	0.0398525	0.151857	0.349019	1.26e-14	0.0887381	0.0232033	0.0302134	0.00379898	0.0308279	0.0430975	0.0312366	0.383383	0.239383	0.125059	0.153765	0.00830966	0.107484	0.118482	0.201073	0.176778	0.170496	0.0957788	0.0337995	0.138447	0.0331743	0.0691678	0.137955	0.212303	0.0428968	0.0760123	0.101686	0.0885349	0.234229	0.171231	0.0353638	0.233612
TCGA.49.4488.01A.01R.1755.07	0.120499	0.070772	1.46e-14	0.0320163	0.13293	0.0510922	0.0509785	0.0140745	1.28e-14	0.0440464	0.000388201	0.0150424	0.0885953	0.0278625	0.170737	0.0238871	0.00348	0.0224765	0.105749	1.04e-14	0.166822	0.0372127	0.0265345	0.016051	0.126858	0.0585469	0.0872628	0.142843	0.0027399	0.010807	0.149012	0.127651	0.181548	0.0676413	0.0701532	0.00335696	0.0246331	0.0616192	0.0544256	0.0526044	0.0286963	1.01e-14	0.00896038	0.142965	0.122393	0.0568181	0.053139	0.0514704	0.0607324
TCGA.49.4490.11A.01R.1858.07	0.00984826	0.0960228	0.498841	0.00623579	0.0556471	0.0502086	0.0476265	0.0182631	0.553753	0.0147628	0.0011499	1e-14	0.0151747	0.192538	0.0775629	0.0176278	0.202016	0.0221851	0.000491534	0.374466	0.0229222	0.0594968	0.0169081	0.471941	0.115038	0.254206	0.0205506	0.132132	0.00768809	0.781557	2.58e-05	0.0541065	0.10936	9.31e-15	0.166474	0.346293	0.000305577	0.0831675	2.66e-06	0.04799	0.0549878	7.82e-15	0.294873	0.228176	4.99e-15	0.0979049	0.0266003	0.128439	0.0442747
TCGA.49.4490.01A.21R.1858.07	0.0285452	0.210479	0.0843598	1.34e-14	0.0282113	0.0132848	0.0374586	0.102122	0.0242703	0.0603975	0.0123899	0.118455	9.16e-05	1.53e-14	0.00427448	0.0279353	1.04e-14	9.97e-05	0.113915	0.013525	0.0529571	0.0278952	0.048921	0.116215	0.164029	0.0746854	0.234517	0.304874	0.1031	0.0228746	0.206043	1.11e-14	0.345256	0.0309387	0.121769	0.0919562	0.118206	0.0195704	0.225255	0.163983	0.00556669	0.0481697	0.120954	0.0813256	0.145555	0.0249137	0.174093	1.13e-14	0.00975086
TCGA.49.4494.01A.01R.1206.07	0.0205248	0.0212977	0.0118946	0.0619679	0.0745573	0.0315368	1.35e-14	0.0013873	1.35e-14	1.35e-14	0.0608104	1.35e-14	1.31e-14	0.0292844	0.137019	1.21e-14	0.0140714	0.0180586	0.0168149	0.0552146	0.179373	0.0440804	0.00923044	1.19e-14	0.0943408	0.0504418	0.0701813	0.172972	0.079342	9.61e-15	0.101893	0.184743	0.278305	9.61e-15	0.0397603	1.01e-14	0.0238667	0.0124158	0.0490945	0.0772478	0.0111093	0.0497907	1.25e-14	0.165464	0.00359222	0.0411996	0.101719	0.0323645	7.8e-15
TCGA.49.4501.01A.01R.1206.07	0.318433	0.113838	0.191016	1.17e-07	0.194715	0.00640392	0.214415	0.073506	0.0984128	0.100764	0.00125598	0.0275702	0.376787	0.0573618	0.0323429	0.0964088	0.0418051	0.0220981	0.106394	0.0768456	0.116277	0.0651672	0.0351811	0.25682	0.173524	0.169646	0.100731	0.288865	1.15e-14	0.233625	0.133389	0.0526877	0.393726	0.0206034	0.0960962	0.188778	0.0725046	0.112499	0.0705496	0.17562	0.0615628	1.11e-14	0.243686	0.189207	0.0364861	0.18535	0.209324	0.0361031	0.160161
TCGA.49.4505.01A.01R.1206.07	0.143671	0.0414293	0.200847	1.46e-14	0.359349	0.0934619	0.0841953	0.0543984	0.0397302	0.0436156	0.00898153	9.4e-15	0.171403	0.218952	0.208296	0.102622	0.0965802	0.0452859	0.0593074	0.104246	0.107243	0.0622099	0.0592985	0.134867	0.22957	0.334865	0.0397301	0.201828	1.11e-14	0.0926442	0.227336	0.168762	0.299663	1.11e-14	0.1092	0.127149	0.0688692	0.0525799	0.114614	0.0756558	0.120258	0.00375657	0.130315	0.165991	0.0290911	0.260967	0.0987563	0.218598	0.10586
TCGA.49.4506.01A.01R.1206.07	0.209549	0.0906783	0.0378062	1.24e-14	0.241023	0.0950587	0.0894251	1.11e-14	1.34e-12	1.11e-14	0.00368673	0.00728432	0.185209	0.0386495	0.24391	0.0788657	1.33e-14	0.135877	0.00905117	0.019974	0.0851804	0.0989763	0.0278212	0.0324957	0.0489984	0.0968767	0.0838814	0.0974652	0.091894	8.42e-15	0.0106049	0.176102	0.183198	8.42e-15	0.0242303	0.00273736	0.0160078	0.0732961	0.055848	0.0360843	0.0492243	0.0788668	0.0273377	1.24e-14	0.0257399	0.0796398	1.24e-14	0.20142	0.0495599
TCGA.49.4507.01A.01R.1206.07	0.0573882	0.111702	7.21e-05	1.04e-14	0.254971	0.175083	0.0286753	0.033107	0.00574626	9.93e-15	0.00513791	0.0130338	0.0575239	0.0487657	0.237881	0.0754357	1.14e-14	0.207307	1.14e-14	0.0328605	0.00186266	0.109964	0.0549787	0.00414624	0.0653888	0.137246	0.0900742	0.216922	0.0952857	8.6e-15	0.0763123	0.238608	0.156075	8.6e-15	0.0299834	0.00719137	0.0139179	0.00654912	0.127541	0.0469668	0.0919166	0.172944	0.0255257	1.15e-14	0.0418541	0.0895141	0.0221349	0.111442	0.0236989
TCGA.49.4510.01A.01R.1206.07	0.0267661	0.10076	0.134504	0.118032	0.00689511	0.0068456	1.38e-14	0.0299617	0.105394	0.00587462	1.38e-14	0.0829968	0.011253	0.0224212	2.02e-14	1.22e-14	1.22e-14	1.22e-14	0.047899	0.153233	0.0538615	0.00866837	0.00709481	0.15296	0.00233047	0.215105	0.269405	0.247819	9.78e-15	0.227418	0.00612594	9.78e-15	0.28926	0.0451604	0.0744416	0.111109	0.0058344	0.0407423	0.248395	0.113306	0.000836373	1.09e-14	0.225342	0.310998	0.179131	0.0202594	4.17e-08	9.46e-13	8.48e-15
TCGA.49.4512.11A.01R.1858.07	0.0100807	0.0586742	0.421378	0.0345329	0.153309	0.0840519	0.0550182	0.0367778	0.434633	0.0177999	9.81e-15	0.0177441	0.038399	0.209085	0.0979763	0.0502388	0.205337	0.0178674	0.0131979	0.295437	0.0459689	0.0121875	0.011925	0.426338	0.0737981	0.272079	0.0313934	0.150415	0.00112838	0.627902	9.58e-15	0.07509	0.209484	9.58e-15	0.0758998	0.297727	8.65e-15	0.0850398	1.93e-13	0.0619064	0.0803763	8.65e-15	0.264266	0.28132	6.11e-15	0.169177	0.0674137	0.0970465	0.0599346
TCGA.49.4512.01A.21R.1858.07	0.144964	0.0947595	0.126053	0.0215101	0.118933	4.99e-08	0.0278791	0.0600503	0.0118044	0.0642531	0.00352676	0.0152286	0.0229804	0.0826415	0.0299763	9.98e-15	0.106439	0.0102068	0.0819174	0.0177313	0.123348	0.0214018	0.0950207	0.114722	0.265173	0.190517	0.12668	0.207021	1.17e-14	0.0958832	0.228524	0.0169524	0.206056	0.0617563	0.105229	0.0888953	0.249524	2.96e-12	0.131278	0.0865139	0.0509155	0.0058967	0.0695692	0.160954	0.0534929	0.0902371	0.317246	0.0891835	0.0172439
TCGA.49.4514.01A.21R.1858.07	0.283621	0.11436	0.0119665	1.24e-14	0.105483	0.0382404	0.0713859	0.108386	0.0197734	0.0109079	1.1e-14	0.0205212	0.105077	1.4e-14	0.175553	0.0976585	1.5e-14	0.0957465	0.0409864	0.00302214	0.00992573	0.011777	0.0230266	0.0174196	5.88e-13	0.103292	0.113182	0.283578	0.0121919	9.32e-15	9.32e-15	0.0519975	0.415162	0.041948	0.0935983	0.00994992	8.97e-15	0.00280399	0.124385	0.030215	0.0363263	0.037713	0.0106624	0.0823228	0.070759	0.0343056	9.61e-15	9.61e-15	0.0166576
TCGA.49.6742.11A.01R.1858.07	9.46e-15	0.0610567	0.500481	0.00211036	0.000341622	1.06e-14	1.06e-14	0.0373273	0.378184	0.0346259	1.06e-14	0.0271778	1.3e-14	0.243935	1.3e-14	0.00952149	0.169066	8.56e-15	0.0243463	0.318415	0.0244285	0.0259995	8.56e-15	0.401946	0.0367509	0.317708	0.116187	0.12369	0.000378435	0.700976	0.0176844	0.00130659	0.265458	1.01e-14	0.0503642	0.370049	0.00355274	0.0504025	0.0302128	0.0975928	0.052668	1.09e-14	0.24153	0.40808	0.0542244	0.0997478	0.0148542	0.171595	0.0108534
TCGA.49.6742.01A.11R.1858.07	9.39e-15	0.0333769	0.055144	0.104075	9.39e-15	8.79e-15	8.79e-15	0.140309	0.0215874	0.00230243	0.0196866	0.170616	1.16e-14	0.0219491	0.00241825	1.19e-14	1.19e-14	1.19e-14	0.0281468	0.0851875	0.00535126	0.00011066	1.19e-14	0.110893	7.36e-09	0.0360038	0.185445	0.416661	0.0591108	0.00215518	1.06e-14	0.0499765	0.60836	0.0400832	0.0844928	0.0363837	1.08e-14	0.0571131	0.110402	0.164334	1.08e-14	0.0132042	0.0779405	0.152639	0.11425	8.84e-15	0.00957278	0.0605379	7.93e-15
TCGA.49.6743.11A.01R.1858.07	1.04e-14	0.0485858	0.622907	1.04e-14	1.04e-14	0.00780599	0.0430916	0.00306435	0.541654	0.029711	9.15e-15	9.15e-15	1.34e-14	0.218284	1.34e-14	0.0251056	0.166863	0.00476216	0.0247395	0.467901	0.000150154	0.0122225	0.0286655	0.480761	0.124987	0.290506	0.0301167	0.0736293	8.42e-15	0.896519	0.00711754	0.00328847	0.0920113	8.42e-15	0.0535971	0.49285	0.0179865	0.0527745	0.0027496	0.0247323	0.0541218	9.91e-15	0.322468	0.224285	5.59e-15	0.090134	0.0559637	0.18966	0.0433531
TCGA.49.6743.01A.11R.1858.07	0.102393	0.177518	0.085171	0.0733192	0.0685308	0.0693136	0.0621105	0.0459199	8.13e-11	0.000720169	0.138289	0.0367033	0.111915	0.0661672	0.0399022	0.0235908	0.00681943	0.0837525	0.12857	0.0242749	1.63e-14	0.18194	0.0784138	0.0471555	0.61473	0.0482815	0.0836552	0.124763	0.0608491	1.19e-14	0.183812	0.118451	0.309498	0.215669	0.0463604	0.0374955	0.178242	0.106181	0.0771452	0.152225	0.0170719	0.138798	0.100467	0.0392666	0.170613	0.00156142	0.32466	0.105977	0.0169477
TCGA.49.6744.11A.01R.1858.07	9.94e-15	0.0386869	0.650111	0.042495	0.00599054	2.32e-12	0.0412758	0.0213643	0.593485	0.015752	0.0229227	0.0472851	1.16e-14	0.157927	0.0205282	0.0193477	0.159064	0.0171856	0.0361644	0.478366	0.0128233	9.48e-15	0.00342049	0.513156	0.0911666	0.279638	0.0145581	0.101482	0.000705505	0.890292	8.88e-15	8.88e-15	0.10895	5.24e-05	0.0832681	0.46979	0.0100779	0.110038	0.000195689	0.0285346	0.0477077	0.00645206	0.376047	0.287751	6.01e-15	0.121173	0.0803011	0.0797645	0.0410411
TCGA.49.6744.01A.11R.1858.07	0.303997	0.0360229	0.226966	0.0176327	0.40344	0.0763922	0.17069	0.0711683	0.128717	0.0622695	0.0340179	9.66e-15	0.351983	0.188715	0.116732	0.174122	0.139095	0.0370545	0.0411721	0.130619	0.0966335	0.0432878	0.0539163	0.24693	0.267291	0.279711	1e-14	0.206068	0.015058	0.245662	0.20674	0.195817	0.336723	1.3e-14	0.060069	0.21978	0.194485	0.0581702	0.0332921	0.0524722	0.180471	0.0363924	0.230519	0.170498	0.0116759	0.211487	0.12997	0.146425	0.161899
TCGA.49.6745.11A.01R.1858.07	0.00462088	0.0434952	0.508503	0.0453511	0.0562371	0.0638711	0.0154118	0.0203831	0.468405	0.0230674	0.00601488	0.00879987	1.09e-14	0.200928	0.147224	0.0085027	0.194434	0.0221215	0.0100245	0.321991	0.0291391	0.026028	0.0110897	0.456836	0.010679	0.306232	0.0657146	0.14322	9.29e-15	0.72082	9.29e-15	0.0524661	0.175989	9.29e-15	0.0494862	0.356776	9.1e-15	0.0733489	0.0268268	0.0489072	0.0529881	0.00350944	0.327752	0.377755	0.00994783	0.111225	1.24e-05	0.168845	0.0423745
TCGA.49.6745.01A.11R.1858.07	0.0530845	0.0378096	0.227656	0.0294866	0.254801	0.166072	0.138734	0.00395569	0.0104849	0.0498901	0.168638	0.0250441	0.126388	0.196115	0.144294	0.0542379	0.161268	0.0575474	0.0648576	0.0358019	0.0714748	0.0953402	0.0664164	0.152859	0.532765	0.154154	0.0182122	0.0858808	0.0416928	0.0664828	0.359884	0.274102	0.249334	1.25e-14	0.101776	0.0679893	0.170077	0.15868	0.0187285	0.0298463	0.0976404	0.0521516	0.124151	0.220317	1.09e-14	0.121665	0.27009	0.164058	0.116876
TCGA.49.6761.11A.01R.1949.07	0.00436723	2.82e-08	0.483129	0.00550865	0.00795879	0.0442597	0.0240311	0.0507417	0.535364	0.0392653	1.09e-14	0.0354065	0.0149688	0.14335	0.0798969	0.0509069	0.150543	0.0174186	0.0428919	0.369051	0.0319547	8.66e-15	8.66e-15	0.400789	0.0223107	0.373007	0.000177696	0.132605	9.12e-15	0.762367	9.12e-15	0.0457504	0.152054	9.12e-15	0.0733593	0.31425	9.48e-15	0.0265917	9.61e-11	0.0442043	0.0924618	9.48e-15	0.25481	0.379381	0.00336167	0.108724	0.0120848	0.155697	0.0583544
TCGA.49.6761.01A.31R.1949.07	0.233794	0.141696	0.00338728	0.0139739	0.136678	0.132273	0.0512946	1.28e-14	1.28e-14	0.0250057	1.28e-14	1.28e-14	0.126506	0.0562022	0.343487	0.0355857	1.04e-14	0.144206	0.164716	0.0254479	0.0115156	0.0971115	0.0330201	0.0434598	0.188673	0.0542244	0.134731	0.162986	0.0196539	9.81e-15	0.293708	0.169056	0.0881719	0.0018525	0.062061	0.0023652	0.0391356	0.0631915	0.0825374	0.110312	0.0489645	0.154618	0.0304049	0.157736	0.11113	0.0364553	0.0870432	0.115116	0.0264365
TCGA.49.6767.01A.11R.1858.07	1.32e-14	0.055127	1.32e-14	0.0256226	0.114939	0.110932	0.020196	1.28e-14	1.28e-14	0.0349714	0.089267	0.126008	0.0129062	0.00116412	0.394778	0.0277316	0.0190305	0.175679	0.0543805	1.24e-14	0.0199012	0.086938	0.0310327	0.0233959	0.159815	4.49e-10	0.0868395	0.0769876	0.0491324	8.35e-15	0.219125	0.204003	0.00662812	0.0058756	0.0689993	1.03e-14	0.043225	0.0574217	0.0552646	0.0337718	0.00641629	0.259599	0.0258256	0.00424766	0.10532	0.00645787	0.0202148	0.0540257	7.78e-15
TCGA.49.AAQV.01A.11R.A39D.07	0.344268	0.123005	0.0394885	0.107544	0.215761	0.0093517	0.157273	0.0558111	1.3e-14	0.108064	1.3e-14	0.0536138	0.226031	8.27e-13	0.0379896	0.0700151	9.63e-06	0.0222526	0.0619897	1.04e-14	0.082179	0.0345665	0.0151362	0.0244566	1.11e-14	0.115387	0.307085	0.356401	0.0349892	1.18e-14	0.021717	0.152075	0.364381	0.0061272	0.220477	1.05e-14	0.0130324	0.0267811	0.314616	0.119556	0.0476713	0.0100676	0.0340594	0.086185	0.14293	0.0850548	0.0478072	0.00239789	0.0716444
TCGA.49.AAR0.01A.21R.A39D.07	0.265439	0.175791	0.0924772	0.061805	0.155084	0.0350223	0.156302	0.085516	0.105016	0.109523	2.03e-06	0.103268	0.238743	0.121812	0.0491205	0.133076	0.0701767	9.59e-15	0.0511342	0.106125	0.0280471	0.00175736	9.59e-15	0.0748933	8.49e-15	0.318122	0.336775	0.263892	1.18e-14	0.19224	1.18e-14	0.0326102	0.298898	0.120006	0.108838	0.0799942	0.00237114	0.000421389	0.206425	0.272195	0.0980824	0.0124905	0.118573	0.31936	0.111044	0.215308	8.96e-15	0.0722819	0.081304
TCGA.49.AAR2.01A.11R.A39D.07	0.162033	0.176405	9.13e-15	0.0785655	0.192329	0.020786	0.0793275	0.0881219	9.44e-15	0.024989	0.00113801	0.111212	0.0899106	6.07e-07	0.0380758	0.104896	0.0124449	0.00973962	0.0308898	0.00718339	1.1e-14	0.0424985	1.1e-14	0.00101665	8.35e-15	0.125125	0.263795	0.360171	8.08e-15	8.08e-15	8.08e-15	0.0753362	0.228546	0.0652566	0.182725	0.000569548	0.00024026	0.00543834	0.18891	0.139256	0.0403893	4.08e-11	0.00738588	0.0194767	0.108083	0.0285299	8.22e-15	0.0387814	0.0331797
TCGA.49.AAR3.01A.11R.A41B.07	0.305141	0.0858193	0.0921436	1.11e-14	0.392824	0.229559	0.149788	0.0250496	0.0289841	0.053803	0.0206425	0.0256537	0.224571	0.133984	0.290969	0.155165	0.037182	0.279148	0.0514486	0.0108353	1.04e-14	0.0997448	0.0744256	0.0303867	0.348728	0.252212	0.0831669	0.123877	0.0301328	1.04e-14	0.274906	0.351907	0.0629851	0.0176386	0.13303	0.0140899	0.12064	9.3e-15	0.0711764	0.0339549	0.15549	0.328029	0.0675175	0.00493809	0.0554883	0.257382	0.0802385	0.122618	0.0580612
TCGA.49.AAR4.01A.12R.A41B.07	0.15279	0.0876809	0.0900929	0.0587108	0.24566	0.130622	0.266171	0.0340654	0.00913891	0.103718	0.0102015	0.0510683	0.248335	3.28e-06	0.131029	0.256552	0.0172316	0.0974198	0.0613959	0.00525913	1.05e-14	0.0645104	0.0386847	0.0348447	0.0404035	0.31427	0.197978	0.301011	0.0664854	1.19e-14	0.200857	0.150086	0.318129	1.19e-14	0.0913689	0.0181965	0.0866229	1.07e-14	0.281805	0.126182	0.149653	0.0924845	0.051694	0.141434	0.118789	0.26307	0.0564279	0.0485866	0.214857
TCGA.49.AAR9.01A.21R.A41B.07	6.83e-15	0.0175667	6.83e-15	0.00371811	0.00956948	8.56e-15	8.56e-15	0.00383913	8.56e-15	8.56e-15	0.0620913	0.081575	1.02e-14	1.02e-14	0.0201811	9.51e-15	9.51e-15	9.51e-15	0.0100393	9.51e-15	9.51e-15	0.0725022	0.0107811	9.27e-15	0.127727	9.27e-15	0.0750435	0.13236	0.110806	7.67e-15	0.179271	7.67e-15	0.137884	0.0906023	0.0107485	8.64e-15	0.0311586	0.0422627	0.0731679	0.0690473	8.64e-15	0.204857	0.00914647	9.02e-15	0.170017	9.02e-15	0.0463884	0.00892818	5.21e-15
TCGA.49.AARE.01A.11R.A41B.07	0.141627	0.115679	0.0178803	0.0867934	0.0727964	0.00885765	0.090904	0.0847599	0.00200807	0.0769243	0.0251223	0.0787408	0.0914441	1.11e-14	0.0698695	0.109769	1.38e-14	1.38e-14	0.0214281	1.38e-14	1.38e-14	0.0551229	0.0464811	0.0483906	0.0670056	0.137444	0.265296	0.297943	0.0794443	1.07e-14	0.0213583	0.0237177	0.279883	0.13156	0.0817246	0.0179628	0.104666	9.77e-15	0.338275	0.13523	0.017756	0.0477558	0.0635828	0.110838	0.108391	0.0301232	0.0339454	0.0204959	0.0137017
TCGA.49.AARN.01A.21R.A41B.07	0.166164	0.110518	0.0415807	0.0406658	0.101776	1.18e-14	0.0375614	0.192534	0.0147567	0.0713388	1.18e-14	0.0529896	0.110336	1.72e-14	0.0303343	0.0101649	9.91e-15	0.00897738	0.0485064	0.0241595	0.11086	0.0256022	0.0187881	0.0499059	0.00519894	0.1423	0.293374	0.419265	0.0615918	0.00248651	0.086547	0.0987224	0.532139	1.13e-14	0.091172	0.0548432	0.0662262	0.0131851	0.357161	0.193839	0.0377936	0.0148288	0.0716555	0.183163	0.15268	0.0433705	0.0379211	0.00939857	0.0599279
TCGA.49.AARO.01A.12R.A41B.07	0.213417	0.134754	0.140542	0.0345124	0.113744	0.0646023	0.153556	0.0412153	0.0135242	0.0910225	0.0031476	0.0925873	0.268322	0.105295	0.0727108	0.166421	0.155554	0.0187821	0.093406	0.0315337	0.114037	0.0699398	0.0460149	0.129718	0.108664	0.334919	0.180746	0.245953	0.042769	1.83e-08	0.387219	0.0908635	0.300716	0.00803213	0.15243	0.0860719	0.122907	9.98e-15	0.207744	0.144406	0.139033	0.0356731	0.120546	0.158724	8.22e-15	0.217999	0.0693891	0.105913	0.16146
TCGA.49.AARQ.01A.11R.A41B.07	0.0519867	0.105906	0.0177804	0.108185	0.0948115	0.0413573	0.0232901	0.0939511	9.9e-15	0.090827	0.0225147	0.0868095	0.0988722	0.00109428	0.210121	0.0690582	1.15e-14	0.0312237	0.0439919	1.15e-14	0.0248549	0.0415332	1.15e-14	0.00404572	9.41e-15	0.0357591	0.348701	0.178234	8.33e-15	8.33e-15	8.33e-15	0.114436	0.135517	0.111414	0.0458589	0.000304978	7.97e-15	0.00865194	0.237536	0.10965	0.0332731	0.032229	1.16e-14	0.069286	0.22185	0.0226965	1.16e-14	0.042807	0.00607958
TCGA.49.AARR.01A.11R.A41B.07	0.265264	0.192697	0.344878	0.0801486	0.0456227	0.0287761	0.123254	0.0789202	0.244608	0.126979	0.0255022	0.0898997	0.279943	0.117888	0.0187923	0.129908	0.0548278	0.000333237	0.0420508	0.296379	0.00782444	0.0238086	0.00404839	0.389549	7.06e-15	0.301591	0.111869	0.196991	0.0664594	0.512225	0.00285589	1.16e-14	0.395406	1.16e-14	0.155889	0.398494	0.0103568	0.016708	0.199569	0.0949168	0.0608059	9.64e-15	0.37986	0.312854	0.0273431	0.145679	0.00582499	0.0617728	0.0919916
TCGA.4B.A93V.01A.11R.A39D.07	0.0665526	0.163068	0.0126986	0.123826	0.0743921	0.0398606	0.0123451	9.17e-08	0.01884	0.0474911	0.00648413	0.125435	0.0564	1.53e-14	0.227355	0.0462915	1.29e-14	0.088092	0.00836619	0.0287782	1.29e-14	0.000816486	0.0400435	0.000166507	0.0483991	0.0396831	0.271163	0.141637	7.27e-15	0.0160829	3.81e-06	0.0108417	0.128307	0.344622	0.0251346	0.000535275	0.00548549	0.0117782	0.128912	0.0844457	0.0116297	0.068055	8.57e-06	0.0205503	0.249448	0.00895333	0.0417706	0.0859881	0.0062153
TCGA.50.5044.01A.21R.1858.07	0.00169704	0.132988	0.236851	0.0010175	0.113724	0.0589553	0.019423	0.0484747	0.0980666	0.0280172	1.21e-14	1.21e-14	0.0437344	0.0340798	0.239485	0.0566011	1.11e-14	0.0549954	0.00852706	0.0959871	0.0795005	0.0837976	0.106246	0.0862009	0.394011	0.172862	0.0315014	0.169261	0.0408256	0.00602631	0.426338	0.140831	0.0634054	9.98e-15	0.075178	0.0792951	0.113491	8.97e-15	0.0455559	0.0514186	0.0597548	0.297936	0.138242	0.159125	0.0104225	0.111233	0.181293	0.0260493	0.00022769
TCGA.50.5045.01A.01R.1628.07	0.391691	0.0653634	0.143354	0.0173694	0.239676	0.161942	0.251218	0.0466453	0.0702475	0.0461703	0.00207305	0.0106809	0.348155	0.191482	0.130061	0.230364	0.138846	0.0266586	0.0321556	0.0910484	0.0892846	0.0561846	0.089184	0.203152	0.196461	0.390325	0.0120065	0.198056	0.033768	0.127482	0.322591	0.183256	0.237471	1.17e-14	0.10408	0.185602	0.200008	0.033119	0.00395982	0.0799112	0.188802	0.0460975	0.196735	0.182438	0.000835229	0.237511	0.117991	0.157369	0.180476
TCGA.50.5049.01A.01R.1628.07	0.326065	0.0724819	0.0592462	0.00802647	0.396994	0.253218	0.264072	0.028906	0.118556	0.0428372	0.00178209	9.75e-15	0.301675	0.189659	0.19469	0.33494	0.138004	0.0656909	0.02053	0.0324061	0.0398216	1.04e-14	0.131288	0.117066	0.425675	0.339876	0.00544329	0.11194	1.19e-14	0.216296	0.237487	0.267	0.121014	0.0878286	0.0587502	0.11392	0.220243	0.0573241	0.0208471	0.0850979	0.259556	0.0165623	0.146411	0.141244	0.042975	0.242651	0.328312	0.0711788	0.205204
TCGA.50.5051.01A.21R.1858.07	0.177906	0.162782	0.0667992	0.11044	1.12e-14	1.25e-14	0.0104504	0.0485775	0.0440224	0.0508352	0.0330541	0.0669943	0.0203923	1.36e-14	0.0242638	1.24e-14	1.24e-14	0.0107994	0.0310197	0.0443464	0.0953813	0.0324464	0.022257	0.0448812	0.0285508	0.131251	0.345539	0.230087	1.01e-14	0.0492346	1.01e-14	1.01e-14	0.360884	0.237423	0.0659249	0.0268851	0.0266813	0.0337314	0.298089	0.185552	5.6e-06	0.0154786	0.127961	0.149009	0.280534	0.0497523	0.00687381	0.0433458	0.000231407
TCGA.50.5055.01A.01R.1628.07	0.449149	0.114961	0.0960163	6.38e-15	0.245685	0.10688	0.282723	0.0467825	0.0698999	0.0866858	7.88e-15	0.0303845	0.49326	0.0935621	0.120851	0.378826	0.0560214	8.8e-06	0.037649	0.0736045	0.0986679	0.0472414	0.0757852	0.204568	0.148095	0.397894	0.0520667	0.197377	0.0271605	0.220506	0.216868	0.165597	0.28336	1.17e-14	0.123819	0.178267	0.151998	0.0303325	0.0253104	0.11074	0.217608	9.06e-15	0.237244	0.170006	0.0111412	0.317444	0.159432	0.0319387	0.343832
TCGA.50.5066.01A.01R.1628.07	0.179184	0.0353065	0.0901945	0.0569599	0.267493	0.191526	0.160345	0.0293774	0.0734081	0.016579	0.0353186	9.57e-15	0.236093	0.191944	0.187453	0.196156	0.0953946	0.1267	0.0340085	0.11681	0.000912981	0.0697713	0.0929382	0.087409	0.329024	0.202681	0.0461696	0.210247	0.0192495	0.102223	0.20981	0.230319	0.0444338	0.111209	0.0804499	0.044761	0.0865592	0.0938943	0.0368899	0.134748	0.107824	0.0923412	0.101777	0.0866269	0.00024965	0.192184	0.2762	0.204476	0.10264
TCGA.50.5066.02A.11R.2090.07	0.0844952	0.292396	0.26362	0.192145	0.0284699	1.48e-14	0.0976096	0.0845319	1.48e-14	0.0826026	0.141869	0.143057	0.205771	0.107616	0.0314415	0.0450863	0.00751352	0.0169405	0.12677	0.00734097	1.34e-14	0.0479028	0.0421333	0.314356	0.0668379	0.0278285	0.315789	0.264705	0.0553221	0.109706	0.105425	0.0608895	0.262465	0.306532	0.166219	0.107112	0.0199299	0.112997	0.178877	0.209044	0.0215037	0.0809166	0.154154	0.0649727	0.359821	1.09e-14	0.158249	0.0246072	0.0110438
TCGA.50.5068.01A.01R.1628.07	0.26318	0.092238	0.0598123	0.102932	0.371609	0.14523	0.173292	0.0485883	0.0660357	0.129987	0.0301979	0.0364361	0.261221	0.143512	0.155147	0.169045	0.0489376	0.071799	0.0153131	0.0751184	0.130488	0.0617593	0.0448697	0.105857	0.170085	0.30126	0.0664164	0.141751	0.00244754	0.2069	0.0192108	0.249167	0.203915	0.00462636	0.0390861	0.0647765	0.0300329	0.129489	0.0372589	0.0242409	0.126316	9.18e-15	0.115674	0.214098	0.0484772	0.247934	0.171074	0.102697	0.181844
TCGA.50.5072.01A.21R.1858.07	0.0102623	0.248629	0.119081	0.122322	1.42e-14	0.0167404	0.0144352	0.207567	0.0107955	0.0348408	0.0749354	0.123689	0.0343077	0.0745804	1.49e-14	0.0106839	0.000113078	1.35e-14	0.0281656	0.0624879	1.35e-14	0.122425	0.0339687	0.113041	0.188391	0.0514666	0.17297	0.429437	0.184202	1.33e-14	0.110935	0.0569061	0.46111	0.10069	0.0905901	0.072484	0.097475	0.0673032	0.0643852	0.273628	0.000568867	0.123522	0.139118	0.121979	0.22765	0.00655276	0.108559	0.0893824	1.06e-14
TCGA.50.5930.11A.01R.1755.07	0.00920721	0.0149988	0.49763	0.0300166	0.000475379	1.09e-14	0.0307899	0.0448135	0.515694	0.0204644	1.09e-14	0.0201335	1.18e-14	0.221439	0.0182121	0.0390243	0.196433	0.00540011	0.0228648	0.356149	0.00341022	0.047347	8.88e-15	0.453671	0.0399976	0.355567	8.06e-15	0.0913619	8.23e-15	0.820757	8.23e-15	0.0300641	0.096218	8.23e-15	0.0723095	0.343254	9.62e-15	0.0241256	1.14e-08	0.00854401	0.0900558	0.00888243	0.274387	0.271313	6.05e-15	0.11667	0.0618804	0.132978	0.0432981
TCGA.50.5930.01A.11R.1755.07	0.277459	0.142476	0.102452	0.00386544	0.285576	0.0527169	0.117914	0.0462965	0.0442572	0.0371625	0.0334239	0.122126	0.200201	0.0895804	0.0796628	0.180167	0.000366034	0.0960255	0.0286806	0.0824048	1.62e-14	0.0203822	0.110852	0.0818835	0.388649	0.176285	0.0739976	0.213607	0.0272856	0.119717	0.198114	0.0341948	0.406036	0.106203	0.0133987	0.0890818	0.198547	0.0513103	0.11788	0.0712259	0.0786736	0.04932	0.152721	0.0772074	0.1756	0.0694335	0.133195	0.0711065	0.113632
TCGA.50.5931.11A.01R.1858.07	9.81e-15	0.0228467	0.483642	0.00828884	9.81e-15	0.0107271	0.0213604	0.0220232	0.482002	0.0323532	0.00632975	0.0147035	0.0146788	0.248888	0.0222084	8.84e-15	0.193639	0.0135517	0.0260385	0.395588	8.84e-15	0.0234608	2.56e-10	0.45802	0.0410072	0.336195	2.41e-08	0.137294	0.00222089	0.852797	5.41e-14	0.0324921	0.108525	7.95e-15	0.098593	0.378941	8.91e-15	0.0412332	0.00900768	0.0124413	0.065747	8.91e-15	0.315819	0.229731	4.79e-12	0.0451954	6.84e-11	0.287668	0.0248847
TCGA.50.5931.01A.11R.1755.07	7.21e-15	0.173702	0.0230077	0.159325	0.0121933	8.98e-15	0.00471328	0.0398964	0.0341715	0.164874	0.0779589	0.107923	7.76e-15	7.76e-15	0.00980606	8.31e-15	8.31e-15	0.0179595	0.0152446	0.0185131	8.31e-15	0.0559165	0.0509969	0.0790142	0.0972041	9.87e-15	0.411677	0.232146	0.153945	2.4e-05	0.021161	0.00220263	0.00564225	0.515238	0.0719679	0.0229168	0.0781356	0.0813281	0.139628	0.350808	9e-15	0.0509677	0.0611895	0.0140169	0.300263	0.0123545	0.151337	0.02567	0.0042221
TCGA.50.5932.11A.01R.1755.07	9.94e-15	0.00330408	0.704426	0.00738846	9.94e-15	7.2e-07	0.0372404	0.0269488	0.661566	0.0168642	0.012927	0.0376862	1.2e-14	0.183909	0.0140139	0.0255437	0.160713	0.00416921	0.0364329	0.45181	8.87e-15	0.00901686	0.00872661	0.505929	0.0660577	0.298378	0.0305767	0.0990586	8.41e-15	0.904407	7.22e-11	0.0150596	0.0805337	8.41e-15	0.0402321	0.525072	9.6e-15	0.0576086	0.0496651	0.0199585	0.0658135	9.6e-15	0.379209	0.311784	2.83e-08	0.108039	0.0404161	0.128251	0.0453931
TCGA.50.5932.01A.11R.1755.07	0.000565649	0.0263658	0.0588506	0.0538509	1.21e-14	1.18e-14	1.18e-14	0.0469156	0.0150378	0.0119347	0.10906	0.0205664	1.41e-14	1.41e-14	1.41e-14	1.26e-14	0.0191444	1.26e-14	0.0865533	0.0463	1.26e-14	0.0152302	0.00770114	0.108904	0.0895204	1.24e-14	0.148438	0.124887	8.97e-15	0.0614642	0.0149397	2.8e-06	0.40137	0.0299934	0.0427842	0.0266798	0.00353755	0.15607	0.0678119	0.0240081	9.71e-15	9.71e-15	0.112651	0.203813	0.175041	1.29e-14	0.00965996	0.0383225	8.84e-15
TCGA.50.5933.11A.01R.1755.07	5.06e-06	0.0632722	0.506843	0.0146207	0.0226804	0.00444554	0.011953	0.018312	0.488008	0.0224664	0.0147127	0.0684866	1.1e-14	0.267334	0.014619	0.0311841	0.248449	2.13e-14	0.0110857	0.349975	0.00455199	0.0383371	0.0207226	0.429328	0.0377529	0.362177	0.0273899	0.143261	0.00699367	0.772721	0.0358379	0.0387711	0.139777	9.03e-15	0.117882	0.373043	0.000566886	0.0934466	0.0220559	0.021739	0.0746759	0.00245655	0.25345	0.281241	0.00322148	0.0436641	4.64e-06	0.310865	0.0311676
TCGA.50.5933.01A.11R.1755.07	1.14e-14	0.115066	0.126235	1.88e-07	0.0534431	0.0428283	1.3e-14	0.00769979	0.0387475	0.00554595	0.0860645	0.0463697	0.00221172	0.370064	0.142916	0.0138984	0.136933	0.0667635	0.154433	0.0237439	1.07e-14	0.115908	0.202175	0.0419979	0.702381	0.0165959	0.0100455	0.130023	0.0483634	1.23e-08	0.531429	0.212689	0.0110632	0.0920712	0.12513	0.0352325	0.277128	0.10507	0.00938697	0.0334099	0.0893288	0.105815	0.0600565	1.01e-14	0.0143756	0.0314468	0.493777	0.138629	0.038344
TCGA.50.5935.11A.01R.1858.07	8.25e-15	0.0835543	0.61591	8.25e-15	0.00345697	5.4e-05	0.0756459	0.0265527	0.522302	0.0670682	0.0115542	0.0300705	1.23e-14	0.164701	0.0653847	0.038267	0.149532	0.0119818	0.0252594	0.336626	0.0153977	0.0154781	0.00135597	0.503527	0.0580875	0.269243	0.0548939	0.114249	9.76e-15	0.82127	0.00774632	0.00958846	0.159797	9.76e-15	0.0593218	0.512771	0.00885853	0.0721281	0.0111594	0.0472514	0.0596803	9.7e-15	0.35347	0.355889	5.98e-15	0.101504	0.0744454	0.0537595	0.0512602
TCGA.50.5935.01A.11R.1755.07	0.0478929	0.149675	0.126863	0.0294131	0.132653	0.0526908	0.127859	0.115885	0.0225412	0.10309	0.0219434	0.0185791	0.233676	1.97e-14	0.0782352	0.0351287	0.0167566	0.00723395	0.124306	0.0477986	0.130746	0.0305565	0.0236729	0.0998357	0.168394	0.0813425	0.198388	0.333378	0.00985834	0.210668	0.034809	0.0471812	0.348126	0.155877	0.125482	0.06599	0.0356908	0.110442	0.123533	0.149988	0.0498719	1.1e-14	0.0945755	0.192699	0.148047	0.0752056	0.228173	1.01e-14	0.0790849
TCGA.50.5936.11A.01R.1628.07	0.0279097	0.0278021	0.618589	0.00322714	0.0936262	0.0485027	0.0488234	0.0302797	0.591848	0.0115745	0.0186375	0.0531172	0.0240029	0.178021	0.0450505	0.0260119	0.195069	0.0204991	0.0449304	0.352047	0.018965	0.0111907	0.00713841	0.457336	0.0506902	0.366978	0.00079285	0.101947	8.4e-15	0.867141	8.4e-15	0.0152322	0.110581	8.4e-15	0.0801285	0.366701	0.00144325	0.063173	0.0228382	0.0239129	0.0948783	9.55e-15	0.269498	0.287773	5.9e-15	0.0832873	0.0458191	0.265736	0.0701622
TCGA.50.5936.01A.11R.1628.07	0.0884231	0.0874792	0.141086	0.0538423	0.0190225	0.0020142	0.0561595	0.0186541	0.00507056	0.00324479	0.0708717	0.118014	0.132297	0.156889	2.58e-14	0.0523617	0.0684162	1.77e-14	0.0420457	0.0136986	0.0359114	0.0548928	0.125601	0.0527178	0.517292	0.0177777	0.0738562	0.118231	0.0274616	1.34e-14	0.223482	3.16e-06	0.452539	0.0846446	0.029478	0.00604674	0.1849	0.132455	0.0643149	0.0875311	0.0319142	0.0508721	0.0876678	0.0354434	0.044675	0.0152456	0.368067	0.0930045	0.0148009
TCGA.50.5939.11A.01R.1628.07	9e-15	0.0168008	0.653	0.00947993	9e-15	1e-14	0.0237362	0.0053829	0.612225	0.0198156	0.0169614	0.000898071	0.00307047	0.22845	1.33e-14	9.9e-10	0.219568	8.71e-15	0.0135457	0.495419	8.71e-15	0.0104169	0.0164899	0.485817	0.0645575	0.33637	0.0313125	0.0819431	7.88e-15	0.922306	0.00558771	0.00348834	0.0686175	7.88e-15	0.0763599	0.522648	0.0165206	0.0520079	0.00322425	0.0230103	0.0749994	9.47e-15	0.362424	0.235863	5.62e-15	0.0910218	0.00416843	0.258166	0.0518522
TCGA.50.5939.01A.11R.1628.07	0.261978	0.0373413	0.165672	1.29e-14	0.239818	0.0517287	0.093644	0.0681182	0.0721471	0.0101212	0.0129549	0.0628847	0.219326	0.238044	0.00933857	0.112344	0.10397	0.0333031	0.0503013	0.077465	4.49e-10	0.171929	0.0408919	0.0565316	0.445686	0.276854	0.0122277	0.0949854	0.0920644	0.0499395	0.373994	0.187676	0.208974	1.15e-14	0.0164608	0.0818611	0.0964074	0.0973257	0.0257935	0.0155304	0.142338	0.138893	0.153292	0.224628	0.00491116	0.0390119	0.10718	0.304848	0.0767603
TCGA.50.5941.01A.11R.1755.07	0.36842	0.0500217	0.0435235	0.0394552	0.463355	0.188621	0.217832	0.0403662	0.00422988	0.0425617	0.0431902	8.67e-13	0.341354	0.214097	0.261847	0.295378	0.0779491	0.100152	0.0257829	0.053625	0.0490914	0.0503015	0.0307165	0.0548363	0.330712	0.381149	0.00116409	0.115665	0.0383563	0.00120197	0.120208	0.429078	0.291452	1.29e-14	0.0492778	0.0363613	0.073756	0.0522887	0.0418291	0.0330022	0.333543	0.0419261	0.0800843	0.153624	0.0159592	0.325606	0.203128	0.0892879	0.192173
TCGA.50.5942.01A.21R.1755.07	0.116395	0.0855263	0.405122	0.0997973	0.093578	0.0103252	0.089527	0.0375357	0.229364	0.0447949	0.0575143	0.0381217	0.115569	1.71e-14	1.71e-14	0.0434778	1.16e-14	1.16e-14	0.0266482	0.187914	0.0814227	0.0365909	0.0102981	0.257591	0.121787	0.170257	0.157998	0.235688	9.79e-15	0.456525	9.79e-15	9.79e-15	0.38505	0.0520237	0.0919617	0.21723	0.0152727	0.142857	0.0765406	0.106553	0.0224184	1.03e-14	0.225454	0.264001	0.105484	0.0993923	0.20107	7.52e-15	0.0701891
TCGA.50.5944.01A.11R.1755.07	0.00129215	0.105921	0.249296	0.0446183	1.32e-14	1.53e-14	0.0209001	0.03396	0.192503	0.00503969	0.0934102	0.0289486	1.65e-05	0.12899	1.68e-14	1.17e-14	0.0548247	1.17e-14	0.0819163	0.192994	1.17e-14	0.0361671	0.0330977	0.310635	0.349158	0.107604	0.0967592	0.0999768	1.06e-14	0.433663	0.103658	1.06e-14	0.242048	0.150392	0.0659463	0.242619	0.125359	0.118294	0.0437452	0.0335165	0.00420325	1.06e-14	0.22433	0.271893	0.0293735	0.0350783	0.369488	0.00559464	0.00489532
TCGA.50.5946.01A.11R.1755.07	1.09e-14	0.0527527	1.09e-14	0.148042	1.09e-14	1.13e-14	1.13e-14	0.0317607	1.13e-14	0.0261184	0.104799	0.0309461	9.31e-15	0.0145115	0.00220091	1.17e-14	1.17e-14	1.17e-14	0.0816463	1.17e-14	1.17e-14	0.0559129	0.0102873	0.0225552	0.00988418	9.99e-15	0.350074	0.209731	0.0141011	9.95e-15	0.0372836	0.0287221	0.160865	0.282654	0.0735839	0.00160164	0.00463128	0.0960811	0.19396	0.171372	9.41e-15	0.0416635	0.0131792	0.0743005	0.196619	1.14e-14	0.0130497	1.14e-14	7.67e-15
TCGA.50.5946.02A.11R.2090.07	0.0600699	0.218331	0.0474688	0.052744	0.116594	0.0135022	0.0304073	0.0567034	0.0170702	0.029937	0.0910695	1.21e-14	0.0331547	0.0268914	0.0812866	0.046049	1.36e-14	0.00761735	0.0957342	0.0307047	1.36e-14	0.105361	0.14036	0.0988825	0.446197	0.0290903	0.136015	0.289815	0.0180212	0.00748019	0.393642	0.0536605	0.152359	0.288653	0.0554122	0.0917599	0.320308	0.0466037	0.0783987	0.247634	0.00767505	0.0523672	0.133657	0.105992	0.189608	0.00313016	0.402379	1.13e-14	0.00628338
TCGA.50.6590.01A.12R.1858.07	0.267942	0.0576622	1.11e-14	0.0479079	0.416021	0.227951	0.132784	0.0452634	1.2e-14	0.0239077	0.0684924	0.0910565	0.236626	0.238033	0.287095	0.157254	0.0147459	0.219381	0.0533971	1.09e-14	0.00551647	0.103907	0.0871587	0.00439524	0.472304	0.0994515	0.09556	0.0684214	0.0623884	9.07e-15	0.265992	0.440005	9.07e-15	0.0337615	0.0396404	0.00562581	0.086241	0.0249634	0.0261088	0.0457627	0.143318	0.470886	0.0536323	1.28e-14	0.0122477	0.11453	0.192728	0.0545052	0.0632961
TCGA.50.6591.01A.11R.1755.07	4.67e-15	0.151285	0.0126501	0.0672996	4.67e-15	5.76e-15	5.76e-15	0.0173686	0.0361132	0.109337	0.0583027	0.024841	4.08e-15	4.08e-15	4.08e-15	0.00367141	7.5e-15	7.5e-15	0.0442521	0.0210912	7.5e-15	0.0236306	0.00753617	0.0738425	0.176906	7.5e-15	0.309879	0.0673663	6.22e-15	0.00162761	0.0732629	6.22e-15	0.00338325	0.5427	0.0625828	0.0705786	0.0668491	0.0690171	6.21e-15	0.386838	6.21e-15	0.0247967	0.0189282	0.00533512	0.338467	6.74e-15	0.146207	6.74e-15	3.96e-15
TCGA.50.6592.01A.11R.1755.07	0.159959	0.0950344	0.054895	0.0954254	0.297144	0.198439	0.0699509	0.121193	1.11e-14	0.0564697	0.188238	0.069437	0.177056	0.147986	0.266506	0.048339	0.0379355	0.356657	0.0493938	1.24e-14	1.24e-14	0.0498772	0.132832	3.6e-09	0.372083	0.0743747	0.184193	0.237423	0.129427	1.06e-14	0.153593	0.285722	0.285697	0.0907971	0.0683318	1.1e-14	0.103368	0.107797	0.0685941	0.185005	0.0924343	0.204679	0.0290998	0.00485877	0.120805	0.0507904	0.155555	0.190153	0.0516076
TCGA.50.6593.01A.11R.1755.07	0.0501821	0.0457916	0.317431	1.47e-14	0.188306	0.00990808	0.0131337	0.0491624	0.0115175	0.0643761	0.0131292	0.00872181	0.00934701	0.195931	1.55e-14	0.0166015	0.139052	1.11e-14	0.111818	0.0353586	0.162362	0.0330424	0.0800483	0.155091	0.320535	0.251514	0.0593939	0.198263	0.0356248	0.0576131	0.371696	0.00379667	0.359403	0.0561796	0.136569	0.11775	0.256076	0.0145968	0.122719	0.0817836	0.0512492	0.00435081	0.172832	0.27035	0.0205899	0.141464	0.21177	0.0999894	0.0430509
TCGA.50.6594.01A.11R.1755.07	0.00526644	0.056446	0.0322207	0.0579898	0.015593	0.0491761	2.94e-06	0.0354842	1.2e-14	0.0644276	0.0762684	0.0315924	1.19e-14	1.19e-14	0.00551615	9.37e-15	0.00765359	0.0704955	0.0614524	0.0197754	0.027137	0.0923763	0.00230256	0.0190499	0.15815	7.98e-05	0.168769	0.14834	0.0286734	7.72e-15	0.121271	0.137187	0.0564549	0.164526	0.121963	1.77e-11	0.0366446	0.0805269	0.0692203	0.0770154	0.00351898	0.0913933	0.0167226	5.75e-14	0.101123	1.79e-05	0.0717241	0.0392184	0.00618532
TCGA.50.6595.11A.01R.1858.07	1.07e-06	0.0895821	0.525985	0.00875018	0.0790934	0.107041	0.0760671	0.0343585	0.484724	0.0165492	0.00837842	0.062442	0.101472	0.123453	0.0947628	0.0913657	0.167718	0.0232056	9.11e-15	0.40721	9.11e-15	0.000645334	0.0107092	0.484874	4.43e-13	0.332298	0.0311812	0.151647	8.98e-15	0.854492	8.98e-15	0.0264025	0.119105	1.02e-12	0.0973882	0.462262	9.32e-15	0.0742165	0.0193392	0.0491414	0.102	9.32e-15	0.35197	0.335563	4.07e-07	0.132522	0.0041845	0.109809	0.0976251
TCGA.50.6595.01A.12R.1858.07	0.0210397	0.01402	0.0906387	0.0528695	0.123039	0.0671178	0.0273086	0.0299989	0.101065	0.0233458	0.101605	1.3e-14	0.00616451	0.123697	0.330185	1.07e-13	0.0274287	0.170316	0.022857	0.0331651	1.17e-14	0.249515	0.211324	0.0113872	0.80307	0.0500403	0.0126737	0.0831507	0.101927	1.05e-14	0.603422	0.205238	0.0305457	1.05e-14	0.0457696	0.0691525	0.299145	0.0510368	0.00280507	0.0359377	0.0319368	0.302649	0.0806133	0.0376467	1.21e-14	0.0207371	0.515928	0.0595384	3.06e-06
TCGA.50.6597.01A.11R.1858.07	0.200495	0.110938	0.0115578	0.00955277	0.237116	0.0240059	0.141344	0.136054	8.97e-15	0.0391662	8.97e-15	0.00428278	0.154626	1.1e-14	0.0758412	0.100438	0.00153339	0.00205179	0.0655245	0.00388578	0.14599	0.017701	0.00676212	0.0741112	8.43e-15	0.123508	0.217353	0.242825	7.8e-15	0.0340259	7.8e-15	0.127811	0.265132	0.045582	0.0502689	0.0320473	0.00377537	0.00972801	0.103706	0.0878808	0.0489779	0.0139521	0.0460503	0.119698	0.156186	0.0692509	0.0647367	1e-14	0.0719605
TCGA.50.6673.01A.11R.1949.07	0.0752661	0.166774	0.230376	0.0827616	0.0530628	0.00594606	0.0339269	0.162696	0.0792951	0.0356364	0.105629	0.0320049	0.0289587	0.0545053	1.74e-14	0.0551993	0.0308123	1.37e-14	0.0876447	0.0926309	0.0637465	0.0879492	0.0184867	0.132084	0.263244	0.101124	0.129306	0.346479	0.0711255	0.129855	0.146049	0.0287408	0.534441	0.0522304	0.0988891	0.126391	0.0806896	0.0867509	0.101559	0.202509	0.0201134	0.0301601	0.157737	0.200218	0.097664	0.049957	0.188825	0.0573415	0.0350076
TCGA.50.7109.01A.11R.2039.07	0.136746	0.134615	0.0102795	0.0677234	0.261711	0.123994	0.0967253	0.0185541	0.0465828	1.57e-14	0.109065	0.0803429	0.169574	0.00218592	0.26219	0.0874709	1.57e-14	0.0902617	1.57e-14	0.0518748	1.57e-14	0.0199203	0.0284178	0.0676529	0.306217	0.151475	0.211593	0.0978001	1.11e-14	0.0107152	1.11e-14	0.0200143	0.253802	0.436412	0.0188444	0.0340456	0.090504	0.12051	0.0686001	0.227145	0.0358476	8.92e-12	0.0820842	0.11918	0.233007	0.104665	0.0990285	0.0811961	0.0676964
TCGA.50.8457.01A.11R.2326.07	0.345014	0.0948762	0.203459	0.068841	0.194637	0.049993	0.216716	0.0559065	0.138586	0.0360771	0.00885675	0.0306908	0.387626	0.0658998	0.0329771	0.220025	0.0621223	9.98e-15	0.0941537	0.0918915	0.0545437	0.0144176	0.0240439	0.312109	0.0876729	0.347193	0.107362	0.145663	0.00867251	0.506322	0.0423068	0.00301836	0.30702	0.0268217	0.0804093	0.287437	0.0437167	0.0996201	0.174351	0.0280228	0.181072	1.17e-14	0.298857	0.16322	0.0403615	0.26048	0.146792	0.044459	0.319975
TCGA.50.8459.01A.11R.2326.07	0.298877	0.089548	0.217753	0.0121416	0.201526	0.0180275	0.107946	0.0366923	0.0826429	0.0927379	8.68e-15	8.68e-15	0.225006	0.276412	1.07e-14	0.135275	0.19119	9.05e-15	0.0573082	0.024471	0.0857619	0.0237871	0.174645	0.215492	0.291638	0.268582	0.0269527	0.197336	0.0735589	0.113216	0.47111	0.0271721	0.27262	1.01e-14	0.0799798	0.207432	0.352071	4.97e-05	0.0662695	0.0324394	0.117971	0.101145	0.189648	0.113814	0.0376002	0.189346	0.235346	0.0792283	0.168208
TCGA.50.8460.01A.11R.2326.07	0.303717	0.153031	0.214568	0.0581095	0.237583	0.0445607	0.207464	0.0198258	0.0857471	0.0477106	1.21e-14	4.39e-11	0.340298	1.26e-14	1.26e-14	0.172594	0.0658954	6.58e-09	0.104556	0.0992575	0.131815	0.0229809	9.22e-15	0.16829	9.75e-15	0.457793	0.177417	0.148786	0.020185	0.302542	0.0880353	0.0557567	0.273202	1.1e-14	0.099701	0.159914	0.0121049	0.0164044	0.192546	0.047177	0.160202	1.15e-14	0.17849	0.319595	0.0609957	0.308796	0.0437905	1.4e-14	0.215634
TCGA.53.7624.01A.11R.2066.07	0.00733756	0.222763	0.0116135	0.116784	0.000753892	0.0377879	9.2e-15	0.0458419	1.21e-14	0.0510696	0.035734	0.111613	1.26e-14	0.0319353	0.190409	1.04e-14	0.0130273	0.0991401	0.0730214	1.04e-14	1.04e-14	0.0354097	0.0194879	0.038952	0.0416478	8.98e-15	0.289604	0.195191	0.0910568	7.73e-15	0.0670317	0.237157	0.0277992	0.145977	0.0713826	0.000167222	0.00516926	0.0584421	0.0350229	0.200504	0.00989243	0.226927	0.00373341	0.00710383	0.246754	9.31e-15	0.0518746	0.062286	8.56e-11
TCGA.53.7626.01A.12R.2066.07	0.32626	0.0841131	0.223575	0.0360621	0.229894	0.14754	0.274006	0.0305085	0.204765	0.0909076	0.0299801	0.00107032	0.373535	0.182783	0.0883049	0.267546	0.108798	0.00402806	0.0241365	0.173601	0.0687619	0.0170725	0.040725	0.3451	0.136465	0.399291	0.0224275	0.0967158	0.0067258	0.485447	0.0812898	0.123812	0.27742	0.00128163	0.0781635	0.269773	0.0286175	0.102779	0.0861269	0.0216006	0.241416	1.21e-14	0.244542	0.247116	0.0099624	0.158452	0.0339009	0.294824	0.250332
TCGA.53.7813.01A.11R.2170.07	0.111602	0.128247	0.0671201	0.114549	0.124643	0.0699846	0.0442229	0.0236402	1.09e-14	0.0841662	0.109522	0.0837647	0.0522842	1.07e-14	0.0904074	0.0617401	1.28e-14	0.0622943	0.0595002	0.0306718	1.28e-14	0.0544685	0.0190758	0.0157999	0.0774517	0.0236119	0.326841	0.0582142	8.73e-15	8.73e-15	8.73e-15	0.0784285	0.284553	0.270761	0.0169037	9.6e-15	0.0068661	0.145002	0.0881117	0.105536	0.0218962	9.6e-15	1.24e-14	0.0712257	0.230755	0.0291764	0.0178538	0.0587672	0.0463519
TCGA.53.A4EZ.01A.12R.A24X.07	0.123842	0.165995	0.0356751	0.257957	1.8e-08	1.17e-14	0.00092213	0.136932	1.17e-14	0.0136194	0.067353	0.133836	1.31e-14	1.31e-14	1.31e-14	1.16e-14	1.16e-14	1.16e-14	0.0514799	1.16e-14	0.0490127	0.00892634	0.00972556	0.00385405	2.02e-07	0.0259918	0.31325	0.242713	7.99e-15	7.99e-15	7.99e-15	0.0048119	0.129506	0.3421	0.0373889	0.00159553	9.49e-15	0.0297258	0.196236	0.084808	0.000604815	0.010568	0.0438009	1.31e-14	0.221127	0.011029	1.31e-14	1.31e-14	0.00169008
TCGA.55.1592.01A.01R.0946.07	0.00507628	0.102384	0.308762	0.164209	0.00629827	4.14e-10	0.0323931	0.0669606	0.0565998	0.118887	0.127444	0.106678	1.36e-14	0.108703	1.36e-14	0.00517798	0.112771	1.3e-14	0.0545201	0.116795	0.00334464	0.00942436	0.00374647	0.144496	9.39e-09	0.178545	0.303331	0.291406	0.00235393	0.1144	1.31e-14	0.018824	0.528879	0.194397	0.10208	0.04678	0.00598132	0.119201	0.178371	0.239809	0.0678655	0.0228499	0.113697	0.205971	0.147192	0.0919115	0.000269245	0.212246	0.0283025
TCGA.55.1594.01A.01R.0946.07	0.0759813	0.273757	0.0201204	0.13616	0.157077	0.0415238	0.036394	0.277192	1.16e-14	0.0905546	0.111252	0.058698	0.111774	0.12011	0.100823	0.0620508	1.45e-14	0.00196061	0.0263163	0.0118111	0.00928322	0.147086	0.00271727	0.00495473	0.0854075	0.00193003	0.368374	0.364657	9.55e-15	9.55e-15	0.00647256	0.00361653	0.184155	0.525348	0.134554	1.03e-14	0.0178119	0.118001	0.0221721	0.29536	0.0107668	0.00818462	0.036934	0.0665551	0.284832	0.0256986	0.0143363	2.81e-14	0.0344669
TCGA.55.1595.01A.01R.0946.07	0.138775	0.146261	0.160448	0.170927	0.230225	0.0696123	0.0759259	0.0844514	0.0326354	0.0583174	0.122699	1.47e-14	0.195128	0.135519	0.189907	0.104474	1.66e-14	1.66e-14	0.175604	0.073465	0.0237507	0.0424758	0.0838063	0.0777743	0.322949	0.147744	0.146693	0.258889	0.00579723	0.0649362	0.169582	0.0387453	0.211668	0.299669	0.0768464	0.0707103	0.212314	0.163022	0.175224	0.0800868	0.0255186	0.0126796	0.152389	0.109392	0.170135	0.047323	0.327672	0.00435072	0.062402
TCGA.55.1596.01A.01R.0946.07	0.0223135	0.171932	0.00700081	0.132483	0.0426398	0.0262695	0.019738	0.0904224	1.31e-14	0.0109148	0.0608363	0.0917198	0.0104655	0.0191314	0.0239375	1.59e-14	0.00416183	0.0678849	0.0308422	1.59e-14	0.011433	0.0231169	1.59e-14	0.00253212	0.0216031	0.0123848	0.233559	0.294948	8.49e-15	8.49e-15	8.49e-15	0.125846	0.334093	0.155575	0.0273258	0.00283547	0.00179422	0.0454168	0.150981	0.10106	0.00304844	0.0551025	0.0148163	0.0423502	0.233805	0.0177634	0.000242112	0.0363546	7.99e-15
TCGA.55.5899.01A.11R.1628.07	0.0162991	0.438155	0.0297818	0.0150121	0.0735313	0.0782394	0.0170986	0.0899067	0.0207758	1.24e-14	0.0407106	0.270506	0.0205561	0.0829032	0.179699	0.00537256	0.0124506	0.0934561	0.0420486	0.0178994	0.00276606	1.51e-14	0.0471168	0.0024394	0.203846	0.00977996	0.313328	0.311752	7.94e-15	5.45e-05	0.0100522	0.0249261	0.0417055	0.724741	0.0800721	0.0172626	0.0832017	0.0298906	0.0390215	0.389555	0.0313331	0.0252387	0.0569881	1.04e-14	0.237464	0.0346755	0.220736	1.04e-14	9.1e-15
TCGA.55.6543.01A.11R.1755.07	0.00705334	0.00605932	0.147965	0.0664577	1.37e-06	0.0165228	1.77e-14	0.0278616	0.142173	0.000432543	0.054288	0.073862	2.01e-14	0.265979	0.0498762	1.29e-14	0.163991	0.0115859	0.0698758	0.120688	0.00635145	0.0384132	0.0287541	0.111116	0.182608	0.22877	0.11491	0.0861204	0.00304235	0.130679	0.220724	0.0643898	0.42591	1.16e-14	0.0211139	0.0531011	0.0294602	0.159967	0.094127	0.0561289	0.0564901	4.49e-14	0.118519	0.210243	0.0115394	0.0673732	0.0663991	0.162283	0.000764932
TCGA.55.6642.01A.11R.1858.07	0.171087	0.0434804	0.108617	0.0091795	0.210888	0.137306	0.097192	1.23e-09	0.0929738	0.066715	0.0812194	0.0387397	0.0971255	1.24e-14	0.124608	0.171832	0.00451091	0.050121	0.108431	0.0427503	1.31e-14	0.0123192	0.14685	0.0953063	0.663578	0.078716	0.0455595	0.105997	1.15e-14	0.0460397	0.289399	0.0250105	0.244235	0.327661	0.0459256	0.124616	0.348217	0.116326	0.0564105	0.0437212	0.0583011	1.05e-14	0.138267	0.127064	0.0774068	0.0501951	0.47024	0.0401691	0.162515
TCGA.55.6712.01A.11R.1858.07	0.337021	0.0555572	0.116175	0.00694746	0.397883	0.15634	0.201797	0.0287866	0.000596106	0.0573961	0.125071	0.0233584	0.246982	0.106739	0.175199	0.165077	0.0728728	0.119333	0.0780665	0.0128673	0.0617075	0.105722	0.0435631	0.0394986	0.421973	0.204241	0.0504766	0.0859261	0.0363196	0.00126249	0.294663	0.307174	0.246191	1.07e-14	0.037253	0.0295828	0.0646629	0.150294	0.0216114	0.0259308	0.195095	0.0934023	0.0819169	0.08485	0.0161063	0.323418	0.219872	1.36e-14	0.155729
TCGA.55.6968.11A.01R.1949.07	0.339924	0.0855049	0.319945	0.043912	0.193615	0.0563526	0.184679	0.0311576	0.278894	0.0568794	1.06e-14	0.0385943	0.288389	0.280617	0.0104304	0.135562	0.258066	8.86e-15	0.0295157	0.187637	0.0195303	8.86e-15	0.00709327	0.311886	8.52e-15	0.504498	0.0335546	0.138684	1.02e-14	0.613915	1.02e-14	0.0997098	0.174819	1.02e-14	0.0989819	0.280919	1.06e-14	0.0136083	0.067812	0.0387212	0.204157	0.00262589	0.188786	0.374312	0.00244937	0.212839	2.39e-11	0.153803	0.148112
TCGA.55.6968.01A.11R.1949.07	0.121543	0.325198	0.0146669	0.0165343	0.318609	0.216898	0.060418	0.0437845	1.22e-14	0.0327759	0.177004	0.0801718	0.157167	0.140119	0.211713	0.124907	0.00900245	0.210087	0.0657891	1.2e-14	1.2e-14	1.2e-14	0.0129787	1.02e-14	0.0907914	0.0791469	0.521965	0.100803	0.0181541	9.62e-15	9.62e-15	0.119696	1e-08	0.595423	0.070638	9.03e-15	0.0227384	0.0904342	0.0123225	0.481547	0.0800753	9.03e-15	0.0197218	1.23e-14	0.401289	0.116148	0.0251872	0.0526481	0.0760641
TCGA.55.6969.11A.01R.1949.07	0.256127	0.0759113	0.402454	0.0768447	0.0497219	0.0129453	0.144775	0.0318463	0.452	0.0844109	1.1e-14	0.0636116	0.242126	0.229924	0.000494049	0.112636	0.179902	9.54e-15	0.0197282	0.308309	9.54e-15	9.54e-15	9.54e-15	0.372427	4.86e-06	0.478707	0.0169433	0.131918	9.78e-15	0.823245	9.78e-15	0.00583155	0.150734	9.78e-15	0.0597577	0.410206	1.11e-14	0.0395796	0.10229	0.0334179	0.15192	0.0068531	0.280374	0.342105	6.34e-15	0.0986037	8.9e-13	0.245925	0.113128
TCGA.55.6969.01A.11R.1949.07	0.225536	0.213146	0.00681587	0.0578522	0.304674	0.21793	0.163401	0.0125174	0.0598912	0.223895	0.066219	0.0383222	0.24292	0.0797585	0.173761	0.241402	0.00944309	0.200287	0.0158135	1.17e-14	1.17e-14	0.0323267	0.121351	0.00890718	0.407907	0.107361	0.298704	0.175437	1.03e-14	7.42e-05	0.116969	0.150315	0.0405858	0.56656	0.0890379	0.0287301	0.249056	0.051367	0.0419511	0.301168	0.135731	0.0295724	0.0311806	0.00141856	0.219941	0.110581	0.320912	0.0484548	0.124459
TCGA.55.6970.11A.01R.1949.07	0.228069	0.0240304	0.403948	0.105166	0.179574	0.127481	0.187345	0.0637408	0.406688	0.0357925	0.0218717	0.0366835	0.211601	0.163048	0.127502	0.198335	0.180036	0.0415677	0.024439	0.319965	0.00310436	0.00534379	9.03e-15	0.394156	3.43e-06	0.441695	0.0558834	0.108262	0.0092885	0.833791	9.59e-15	0.0775894	0.079331	9.59e-15	0.074955	0.350496	9.68e-15	0.0884579	0.0204371	0.0366052	0.18874	9.68e-15	0.306418	0.278103	0.0195003	0.148084	1.66e-05	0.198915	0.165623
TCGA.55.6970.01A.11R.1949.07	0.209617	0.0737722	0.159279	0.071798	0.248634	0.141096	0.156796	0.0166634	0.071148	1.39e-14	0.106263	0.0550977	0.365902	0.223966	0.119566	0.225715	0.0209752	0.0538785	0.110554	0.0824157	0.000367538	0.0254655	1.57e-14	0.128998	0.215318	0.230755	0.0986665	0.152594	0.0282653	0.144471	0.00511855	0.151016	0.454813	0.0262743	0.0327907	0.0450678	0.00115682	0.185831	0.0463554	0.0596272	0.122555	1.32e-14	0.141413	0.204607	0.0790018	0.10597	0.0528473	0.242361	0.17294
TCGA.55.6971.11A.01R.1949.07	0.011702	0.0300495	0.632634	0.0448656	8.93e-06	0.0498291	0.0442607	0.0420096	0.433596	0.0487681	0.0105531	9.74e-15	1.32e-14	0.254261	0.0138343	0.0777979	0.169441	8.03e-15	0.0351405	0.283659	0.0109193	0.0068856	8.03e-15	0.428517	0.00043758	0.338113	0.0342713	0.198661	0.00106003	0.820957	9.61e-15	0.0149375	0.154185	9.61e-15	0.127684	0.367484	9.76e-15	0.0725323	0.0517979	0.039666	0.0934451	0.00212254	0.326654	0.308003	0.0203949	0.126161	6.17e-15	0.195811	0.0755305
TCGA.55.6971.01A.11R.1949.07	0.274797	0.141903	0.078011	0.00996424	0.268434	0.256137	0.204771	0.0319247	0.030314	0.131719	0.0662432	0.0370572	0.326604	0.137206	0.167805	0.324359	0.0841134	0.0576914	0.03819	0.0686735	0.00284448	0.0456834	0.0381638	0.0993591	0.204462	0.370891	0.145563	0.179724	0.00397326	0.177038	0.0861415	0.271075	0.385779	0.0759939	0.0482742	0.0541858	0.0824824	0.117523	0.0891612	0.169415	0.296191	0.017014	0.15199	0.241401	0.0150263	0.185993	0.150308	0.21334	0.210543
TCGA.55.6972.11A.01R.1949.07	0.0197914	0.0270646	0.617771	0.0331025	0.0498048	0.0762887	0.071412	0.0389729	0.41208	0.0248115	0.00768088	0.00133738	0.0521453	0.141951	0.0945161	0.0883732	0.141891	0.0274996	0.0312836	0.392644	0.000382441	9.41e-15	9.41e-15	0.415661	7.49e-15	0.404978	0.0481409	0.13122	9e-15	0.847658	9e-15	0.0304588	0.110985	9e-15	0.134586	0.411648	9.37e-15	0.0365399	0.0608776	0.0282615	0.114163	9.37e-15	0.327755	0.287844	6.09e-15	0.101455	6.09e-15	0.170375	0.0872752
TCGA.55.6972.01A.11R.1949.07	6.94e-15	0.0418805	0.0137055	0.0849271	6.94e-15	8.57e-15	0.00584263	0.0123939	0.0146798	0.0101428	0.0109577	0.0904679	6.8e-15	0.000351234	6.8e-15	8.09e-15	8.09e-15	8.09e-15	0.028465	0.0228129	8.09e-15	0.000725384	0.00361554	0.0419226	0.00542272	7.87e-15	0.217903	0.120455	6.02e-15	0.0418722	6.02e-15	6.02e-15	0.139302	0.101582	0.0102064	5.95e-15	5.95e-15	0.0711407	0.0733141	0.0217155	5.95e-15	0.00630795	0.0223979	0.151558	0.0562197	9.32e-15	9.32e-15	9.32e-15	4.42e-15
TCGA.55.6975.11A.01R.1949.07	0.172215	0.0283613	0.582181	0.0216366	0.182071	0.0115253	0.0598478	0.0397413	0.375224	0.0091917	0.00988096	0.0293383	0.0842474	0.223196	1.28e-14	0.0558426	0.18655	0.00494702	9.9e-15	0.382178	9.9e-15	0.00515409	0.0023893	0.393005	0.0289343	0.440028	0.0443328	0.0914356	9.07e-15	0.851523	9.07e-15	0.00710019	0.134026	3.56e-07	0.0818879	0.36329	1.03e-14	0.0899819	0.0270816	0.00416981	0.107997	0.000351811	0.277516	0.241949	0.0086969	0.110924	1.7e-11	0.282501	0.0735873
TCGA.55.6975.01A.11R.1949.07	0.0640376	0.0805423	0.155859	1.25e-14	0.148051	2.22e-05	0.0161859	1.56e-14	0.178203	0.0354926	0.0665347	0.0484246	0.018745	0.0748273	0.0103253	0.0363231	1.32e-14	1.32e-14	0.0428955	0.0453434	3.86e-11	0.0643403	0.226488	0.0782618	0.702167	0.0161376	0.0232264	0.122628	0.0795272	1.11e-14	0.429267	0.028049	0.125946	0.217838	0.0151635	0.136316	0.313425	0.0258789	0.0199874	0.0699648	0.00491405	0.151608	0.161469	1.12e-14	0.0924262	1.12e-14	0.494225	0.0446888	0.00714822
TCGA.55.6978.11A.01R.1949.07	0.0172955	0.0802454	0.597483	0.0490581	0.0628531	0.0646848	0.0844168	0.0283847	0.512727	0.0378603	0.00114378	0.0937183	0.0710688	0.184891	0.0919793	0.0972267	0.169745	0.0156699	0.00587324	0.332018	0.0033991	8.97e-15	8.97e-15	0.40277	7.77e-15	0.417056	0.0806784	0.0938494	0.00342378	0.740812	1.03e-14	0.0388885	0.206363	1.03e-14	0.0692137	0.326886	9.62e-15	0.0629857	0.0528487	0.0526562	0.10543	5.22e-10	0.258501	0.421031	2.79e-09	0.134095	5.86e-15	0.186373	0.0920641
TCGA.55.6978.01A.11R.1949.07	0.0126005	0.0177776	0.134742	0.0355566	0.530415	0.320456	0.140111	0.00894626	0.0349062	0.0287224	0.11403	1.12e-14	0.246921	0.165233	0.252139	0.184103	0.0867448	0.242649	0.0678066	0.0187757	1.14e-14	0.1102	0.132508	0.020183	0.736911	0.168661	0.0166505	0.0575944	0.00553627	0.0148426	0.509188	0.396039	0.0291251	0.00880909	0.0689294	0.0563881	0.314321	0.0861136	0.00099877	0.0445378	0.167992	0.14439	0.095164	0.0880207	1.12e-14	0.149491	0.412115	0.190709	0.120883
TCGA.55.6979.11A.01R.1949.07	0.199352	0.0369042	0.314822	0.063231	0.288817	0.0976143	0.132463	0.0253667	0.300409	0.0478975	0.00361605	8.57e-15	0.191996	0.257637	0.131157	0.146237	0.253748	0.021396	0.017997	0.278844	0.0152181	9.27e-15	0.0172159	0.267377	0.0425762	0.537146	0.0184786	0.119503	9.16e-15	0.719198	9.16e-15	0.150433	0.128843	9.16e-15	0.0936751	0.233816	2.58e-14	0.0511272	0.0232199	0.0206834	0.212177	4.3e-05	0.241715	0.273594	6.71e-15	0.171286	9.92e-12	0.313405	0.128817
TCGA.55.6979.01A.11R.1949.07	0.177177	0.113126	0.0275445	0.0289034	0.376389	0.229427	0.168226	0.105017	0.0626258	0.0293017	0.00605401	0.0259065	0.25286	0.198201	0.207433	0.234637	0.116898	0.0862788	0.0617318	0.0339611	0.0241839	0.0602391	0.0463212	0.0263505	0.333949	0.335733	0.0744277	0.222611	0.031226	0.00121145	0.268651	0.395513	0.267852	1.23e-14	0.07902	0.0372607	0.173068	0.018551	0.156334	0.0821492	0.291865	0.0221006	0.0583333	0.09318	0.012272	0.336837	0.216804	0.131545	0.153935
TCGA.55.6980.11A.01R.1949.07	0.0358082	0.0874827	0.523164	0.0343403	0.138378	0.0843075	0.0746864	0.0580896	0.3613	0.0175678	0.0167794	0.00770948	0.176604	0.183264	0.201747	0.11192	0.136799	0.00902691	0.00311941	0.355029	0.0048385	0.00340344	9.84e-15	0.363273	6.97e-15	0.337785	0.0951131	0.203829	9.03e-15	0.809693	9.03e-15	0.00983928	0.136013	7.71e-12	0.088218	0.378298	9.45e-15	0.0283481	0.118138	0.0541574	0.0832397	0.0184158	0.281578	0.439122	6.11e-15	0.149547	0.0351265	0.0589601	0.0961421
TCGA.55.6980.01A.11R.1949.07	9.2e-06	0.0987733	0.364266	0.0644795	0.178437	0.0693337	0.17277	0.0865812	0.0501904	0.0389973	1.14e-14	0.0389128	0.162586	0.0646073	0.0621521	0.0988171	0.0989185	0.0173118	0.10729	0.0527694	0.147007	0.0730153	0.071069	0.234692	0.21386	0.20695	0.109389	0.23511	0.0193947	0.233459	0.369702	0.0330445	0.283978	1.11e-14	0.152595	0.181325	0.170828	0.022758	0.118438	0.077042	0.0966604	0.0260688	0.233946	0.0771931	0.0324916	0.144509	0.233595	0.186261	0.179146
TCGA.55.6981.11A.01R.1949.07	0.0206213	0.13334	0.55745	0.0465909	0.0241434	0.0226057	0.033549	0.0265769	0.394602	0.0594875	0.0208766	0.0487291	0.0661241	0.294014	0.00485727	0.0387827	0.186259	8.93e-15	0.0147351	0.381187	0.00264295	0.00796406	0.00569698	0.381223	6.89e-15	0.316415	0.130573	0.171789	9.37e-15	0.843856	9.37e-15	0.00981535	0.139396	4.9e-12	0.0789245	0.413746	0.00179208	0.0510814	0.0860493	0.135727	0.099267	9.22e-15	0.296471	0.277514	0.0354033	0.139991	5.72e-15	0.176565	0.0766211
TCGA.55.6981.01A.11R.1949.07	0.249438	0.0115404	0.0644919	0.15428	0.0347541	1.57e-14	0.023336	0.0449337	0.00754523	0.0613929	0.146913	0.0434914	0.0463955	0.0059722	0.00378461	0.00126894	0.00994039	0.000307924	0.0512221	0.0634747	0.183973	0.0473345	0.0245772	0.0392825	0.365152	0.0706994	0.156739	0.134476	0.00569131	1.17e-14	0.310073	9.92e-06	0.370432	0.0890487	0.0412757	0.0376473	0.0860019	0.0508614	0.119942	0.0499633	0.00947535	0.0527228	0.0730172	0.0814206	0.157444	0.139206	0.229263	0.0447321	0.0252426
TCGA.55.6982.11A.01R.1949.07	0.0554867	0.0958107	0.410353	0.0471986	0.124766	0.11615	0.144141	0.0747773	0.38316	0.045884	0.0193748	0.0566187	0.171677	0.201785	0.169655	0.165854	0.151997	0.0319002	0.0194096	0.260105	0.00562757	9.72e-15	9.72e-15	0.461497	1.78e-13	0.415458	0.0473883	0.0756567	0.0152168	0.77904	1.06e-14	0.0522141	0.153523	1.06e-14	0.0772148	0.408705	9.91e-15	0.0737797	0.0771009	0.0548471	0.152348	9.91e-15	0.33761	0.360129	0.0248049	0.164081	0.0220159	0.0728076	0.130403
TCGA.55.6982.01A.11R.1949.07	0.193316	0.069706	0.0985327	0.0288755	0.125234	0.0549376	0.016653	0.11246	1.29e-14	0.00744058	1.29e-14	0.0353435	1.77e-14	0.280236	0.151673	0.0272018	0.0797282	0.0369984	0.0817995	1.21e-14	0.0347128	0.0474253	0.193067	0.0460301	0.534948	0.0511798	0.0969222	0.181082	0.0353835	2.77e-05	0.369086	0.166435	0.333223	0.0284938	0.0489885	0.0563823	0.292986	0.0457974	0.039579	0.132892	0.0467824	0.0600539	0.0584618	0.13434	1.16e-14	0.0163933	0.48734	0.0364944	0.0258612
TCGA.55.6983.11A.01R.1949.07	0.0436278	0.0269822	0.484052	0.0194219	0.181615	0.106034	0.0868815	0.0438014	0.327687	0.0462941	0.0178357	0.0586231	0.0855006	0.313865	0.120583	0.0439148	0.224793	0.0320843	0.0085753	0.210718	0.0465414	0.000792139	0.000292779	0.277202	8.9e-15	0.424473	0.101507	0.10958	0.0214754	0.603256	1.04e-14	0.101491	0.232341	1.04e-14	0.0669957	0.157741	1.07e-14	0.0890646	0.0535633	0.0324819	0.134323	3.39e-10	0.128941	0.435343	0.0488861	0.15162	6.22e-15	0.178815	0.089632
TCGA.55.6983.01A.11R.1949.07	0.479021	0.128021	0.085099	0.0231911	0.212764	0.00660272	0.279566	0.0336616	0.076366	0.0695914	0.00418198	0.0847453	0.521739	0.0172164	1.25e-14	0.241489	1.26e-14	1.26e-14	0.0137927	0.070715	0.0946439	0.0146718	0.0666378	0.130552	0.172406	0.327723	0.186865	0.182455	0.0131107	0.204952	0.0709735	1.19e-14	0.560817	0.0621679	0.0407318	0.147679	0.145617	0.0827744	0.107912	0.190643	0.1158	1.22e-14	0.164803	0.228599	0.107415	0.166567	0.106223	0.0261295	0.304331
TCGA.55.6984.11A.01R.1949.07	0.013397	0.0227884	0.631616	0.0418528	0.00378315	0.00315849	0.0205897	0.0404011	0.492369	0.0244091	0.00537598	0.0550509	1.46e-14	0.308168	0.0159549	0.0196584	0.186266	9.65e-15	0.0153584	0.372984	0.0133433	0.00699455	9.65e-15	0.374058	7.98e-15	0.3455	0.114355	0.153057	9.08e-15	0.713392	9.08e-15	0.0464661	0.199668	9.08e-15	0.0875967	0.294728	1e-14	0.075803	0.074682	0.0293412	0.0668014	0.00584885	0.244304	0.390388	0.00859454	0.134787	0.0104039	0.152763	0.0306448
TCGA.55.6984.01A.11R.1949.07	0.328967	0.0279607	0.0811173	0.0522485	0.0857208	1.11e-14	0.0470361	0.0762773	0.0545232	0.0332137	0.0186919	0.00241217	0.084597	1.71e-14	1.71e-14	0.0136669	1.69e-14	1.69e-14	0.0246972	0.0268211	0.0566493	0.107872	1.69e-14	0.00524058	0.0803171	0.10601	0.100192	0.221935	0.116777	0.00580201	0.0198917	9.58e-15	0.602085	9.58e-15	0.0314894	0.00793743	0.00121514	0.0537704	0.0831518	0.0266803	0.0269018	0.161168	0.0159894	0.147082	0.152266	0.0179722	1.87e-09	0.105286	0.00439847
TCGA.55.6985.11A.01R.1949.07	0.128288	0.0621856	0.447095	0.03146	0.126951	0.0532095	0.119665	0.02365	0.47107	0.0352145	0.00484646	0.0760097	0.146357	0.267014	0.00356731	0.0790714	0.25241	8.74e-15	0.0312564	0.279335	0.0405874	0.0129775	0.0098279	0.453515	7.93e-15	0.373915	0.051914	0.120656	0.00846613	0.722312	1.09e-14	0.0242103	0.244679	1.09e-14	0.0699911	0.417491	1.07e-14	0.0898489	0.0712285	0.0408374	0.160799	1.07e-14	0.261749	0.351091	3.28e-08	0.134729	5.46e-15	0.215461	0.115325
TCGA.55.6985.01A.11R.1949.07	0.279221	0.12928	0.199795	0.00926264	0.316138	0.15252	0.147263	0.0656494	0.0426675	0.103828	0.0906164	0.0182842	0.219221	0.116281	0.250714	0.164509	0.0287369	0.061265	0.0492937	0.0684395	0.0344947	0.065783	0.0778715	0.150229	0.310742	0.249629	0.142069	0.14733	0.0463403	0.156414	0.281219	0.0654975	0.446431	2.28e-05	0.0777602	0.111465	0.201088	0.0533437	0.155663	0.152999	0.1166	0.00436908	0.106642	0.238473	0.0683215	0.0898653	0.203804	0.262659	0.128322
TCGA.55.6986.11A.01R.1949.07	0.0727678	0.115956	0.617457	0.0987992	1.11e-14	0.000831346	0.0444886	0.0481751	0.437373	0.0420791	0.017469	0.124397	0.00975537	0.160017	0.025539	0.0108661	0.107304	0.00190273	0.0348674	0.43499	0.0094704	0.0079764	9.64e-15	0.449818	7.2e-15	0.278412	0.102367	0.169403	0.0133116	0.749014	9.94e-15	0.00187421	0.231032	9.94e-15	0.0876503	0.42832	9.69e-15	0.0629046	0.161667	0.0538601	0.047387	9.69e-15	0.337806	0.392614	0.0240809	0.0649545	6.23e-15	0.130693	0.0276413
TCGA.55.6986.01A.11R.1949.07	0.209703	0.0297835	0.153461	0.093878	0.145959	0.00482354	0.0835559	0.087338	0.133505	0.0177232	0.0752511	0.00845979	0.161161	0.047135	2.52e-14	0.0401309	0.02462	1.66e-14	0.0694248	0.130991	0.137169	0.0203749	0.00733242	0.174971	0.0763681	0.169072	0.160038	0.119636	0.0151824	0.14148	0.12523	0.00341354	0.413216	1.25e-14	0.00860982	0.0776307	0.00168116	0.119048	0.110097	0.0874898	0.0358678	0.041762	0.188054	0.248395	0.0713334	0.0995374	0.0940525	0.0662835	0.0638166
TCGA.55.6987.01A.11R.1949.07	0.421677	0.0843339	0.0765064	0.0606935	0.293599	0.197847	0.163149	0.0632365	0.058702	0.051329	0.0155042	0.0189518	0.317674	0.126446	0.238322	0.359089	0.091308	0.141709	0.0094329	0.0580515	0.00672074	0.0274365	0.0260551	0.0861722	0.121955	0.4488	0.0221512	0.303109	0.000419643	0.0643497	0.0186971	0.513306	0.254081	0.117342	0.0324306	0.0670021	0.0591714	0.0828627	0.0836003	0.119783	0.387008	1.15e-08	0.0912208	0.119006	0.0231241	0.27088	0.0749351	0.177153	0.201758
TCGA.55.7227.01A.11R.2039.07	0.0782032	0.0796007	0.247756	0.0737786	0.421365	0.0836598	0.196059	0.0285216	0.0425295	0.0339664	0.0105562	1.19e-14	0.303155	0.215868	0.111155	0.106226	0.117164	0.0103962	0.0795377	0.073958	0.142208	0.0805424	0.0447834	0.118298	0.355215	0.344368	0.0634381	0.0919097	0.00810634	0.114548	0.303928	0.205136	0.285466	1.3e-14	0.0771833	0.130148	0.134646	0.114985	0.112793	0.0808098	0.139918	0.00363118	0.186336	0.166134	0.0289541	0.253602	0.230966	0.0341373	0.133876
TCGA.55.7281.01A.11R.2039.07	0.0338558	0.0651174	0.121291	0.0131557	0.339464	0.0894737	0.0621846	0.0751391	0.0603558	0.0389407	1.52e-14	1.52e-14	0.00913049	0.219708	0.13636	0.0277803	0.114882	0.0150049	0.0544301	0.0391018	0.133131	0.0477913	0.0347634	0.0422366	0.369773	0.228816	0.0279388	0.21656	0.0628545	0.109702	0.311168	0.086653	0.289765	1.09e-14	0.105026	0.0723244	0.166726	0.0189938	0.0906046	0.0682305	0.148233	0.00384326	0.0654774	0.132026	0.0251083	0.13686	0.233369	0.203693	0.110471
TCGA.55.7283.01A.11R.2039.07	1.63e-14	0.0281181	0.207158	0.0392816	0.0677475	0.0326308	0.0526042	0.0206067	0.0672083	0.0194596	0.0722249	1.36e-14	0.00632182	0.030714	0.0417359	0.0200151	0.0211899	0.00626761	0.0616666	0.148121	0.09207	0.0350795	1.15e-14	0.23118	0.0833061	0.191947	0.0394474	0.155023	0.0098092	0.182018	0.0391199	0.0454771	0.39384	0.00175383	0.0635045	0.0948602	1.11e-14	0.093097	0.118553	0.0618358	0.0307608	1.11e-14	0.17457	0.324416	0.071196	0.117437	0.0951798	0.0445165	0.0468481
TCGA.55.7284.01B.11R.2241.07	0.0349183	0.0829098	0.455756	0.105843	0.169017	0.0413476	0.0387264	0.173614	0.199143	0.0335341	0.0130849	0.0620581	0.110651	0.173784	0.0150588	0.02983	0.125386	1.31e-14	0.055071	0.191543	0.0389391	0.0339983	0.00376844	0.207477	0.0401955	0.328357	0.0995796	0.288076	0.0563955	0.199113	0.0131493	0.02487	0.680993	1.04e-14	0.119108	0.19363	0.0372461	0.064175	0.156856	0.0279322	0.0814622	0.0688882	0.175059	0.263521	0.0338464	0.129507	7.23e-10	0.0214699	0.108318
[truncated: 336 more rows]
[truncated: 22 more columns]

## Sheet: S3
Table S3. Cell states assignment for TCGA lung cancer samples.
[truncated: 1,129 more rows]

## Sheet: S4
Table S4. Differential analysis of cell states abundance between TCGA LUAD and LUSC
[truncated: 72 more rows]
